# Supplementary material for: What are the volume and budget needs to provide chemotherapy to all children with acute lymphoblastic leukaemia in Thailand? Development and application of an estimation tool
Source: BMJ Open. 2020 Oct 26;10(10):e041901. doi: 10.1136/bmjopen-2020-041901 (PMC7592266; doi:10.1136/bmjopen-2020-041901)
Supplement: Supplementary data [file bmjopen-2020-041901supp001.xlsx]

## Sheet: Table_1_Indicators
Key indicators in Thailand in comparison to regional, upper middle income and global averages*
Indicator	Thailand	East Asia & Pacific (East Asia & Pacific excluding high income)	Upper middle income	Global
Population (million)1, 2018	69	-	-	-
Percentage of the population ages 0-141, 2018	0.17	20% (20%)	0.21	0.26
GDP per capita, PPP (current international $)1, 2018	19051.3	19,329.8 (16,113.5)	19028.9	17948.4
Income share held by highest 20%1, 2018	0.44	-	-	-
Current health expenditure per capita, PPP (current international $)1, 2017	670.88	975.21 (647.38)	964.5	1355.6
Domestic general government health expenditure (as percentage of current health expenditure)1, 2017	0.761	68.2% (56.8%)	0.546	0.743
Year UHC started to be implemented	2001	-	-	-
Five-year net survival ALL, 2015-20193	0.665	52.6% (Asia) 39.7% (South-East Asia)	0.632	0.561
Notes: *Comparison are made where relevant
Sources: 1World Bank Open Data (https://data.worldbank.org/, accessed 13 April 2020); 2Global Health Expenditure Database (WHO); 3(Ward et al. Lancet Oncology 2019)

## Sheet: 1_Children with ALL
Calculation of number of children with ALL by risk group
1) Calculation of the number of children with ALL
Mean estimate							Lower bound of 95% uncertainty interval (calculated as the 2.5 and 97.5 percentiles)							Upper bound of 95% uncertainty interval (calculated as the 2.5 and 97.5 percentiles)
2017	<1	1-4	5-9	10-15	Total		2017	<1	1-4	5-9	10-15	Total		2017	<1	1-4	5-9	10-15	Total
Diagnosed	11.3	134.543	104.465	67.563	317.871		Diagnosed	5	85	66	41	197		Diagnosed	20	178	142	94	434
Diagnosed and undiagnosed	18.931	226.068	174.653	113.182	532.834		Diagnosed and undiagnosed	7	127	98	64	296		Diagnosed and undiagnosed	35	332	261	167	795
2021	<1	1-4	5-9	10-15	Total		2021	<1	1-4	5-9	10-15	Total		2021	<1	1-4	5-9	10-15	Total
Diagnosed	10.192	122.639	99.011	64.963	296.805		Diagnosed	4	75	64	40	183		Diagnosed	19	166	138	91	414
Diagnosed and undiagnosed	16.803	204.928	166.783	107.918	496.432		Diagnosed and undiagnosed	7	113	95	59	274		Diagnosed and undiagnosed	31	306	251	161	749
Notes: 95% uncertainty interval calculated as the 2.5 and 97.5 percentiles
Source: Ward et al. Lancet Oncology, 2019		https://doi.org/10.7910/DVN/CTJN63
2) Calculatation of children by risk group
All children age 10-15 are classified as high risk. Question: what is the proportion of children aged 0-9 who are high risk?
1. Derive proportion of Thai children with ALL who are 0-9 vs. 10-15
	Proportion 0-9		0.787452
	Proportion 10-15		0.212548
2. Based on the above proportion, estimate the number of children in the Seksarn et al. 2015 paper (N=478) who are 0-9 vs. 10-15
	Number 0-9		376.402
	Number 10-15		101.598						Source: Seksarn et al. Asian Pac J Cancer Prev 2015
3. Given that all 10-19 year olds are high risk and that 234 patients in the Seksarn paper were high risk, estimate that (234-102)=132 0-9 year olds were high risk
	Number low risk in Seskarn (all 0-9 years old - 0-9 years old high risk)							244.402
	Number high risk in Seskarn (all 10-15 years old children + 35% of 0-9 years old)							233.739
4. Therefore we can now estimate the proportion of 0-9 year olds that are high risk:							0.351064
5. Thus, in the modeling, all 10-19 year olds are assigned to the high risk treatment. Of the 0-9 year olds, 35% are assigned to high risk treatment, while 65% are assigned to standard risk treatment
2017	DIAGNOSED					DIAGNOSED AND NOT DIAGNOSED
Age group	1	2	3		Age group	1	2	3
	0-4	5-9	10-14			0-4	5-9	10-14
Standard risk	94.6428	67.7911	0		Standard risk	158.989	113.339	0
High risk	51.2002	36.6739	67.563		High risk	86.0103	61.3144	113.182
2021
	1	2	3			1	2	3
	0-4	5-9	10-14			0-4	5-9	10-14
Standard risk	86.1988	64.2518	0		Standard risk	143.889	108.232	0
High risk	46.6322	34.7592	64.963		High risk	77.8417	58.5515	107.918
Calculation of number of children who relapse by risk group									Scenario	0
							Proportion relapse		Basecase (=0)	0.216881
1. According to (Bunyatisai et al. 2019; Seksarn et al. 2015) on average 22% of children with ALL relapse							0.216881		Sensitivity analysis (=1)	0.5
2. Estimate the proportion of children who relapse on the standard risk protocol vs. high risk protocol according to the risk allocation table for relapse (Thai ALL protocols 2016)
	Surapolchai et al. 2019 (2004-2014)	Seksarn et al. 2015	Proportion across studies			3. Allocate different sites of relapse to either standard or high risk relapse treatment protocol
a) Immunotype						Variables for risk allocation (relapse)
-pre-B lineage/ B cell	138	309.096	0.873071			a) Immunophenotype: use proportions from the literature (these refer to first DX), assumption: the same proportion applied to relapse
-T-cell lineage	14	51	0.126929			b) Site of relapse: use data from the literature to calculate proportions
Relapse	15	95				c) Time of relapse: Assume equal distribution across time of relapse (1/3 each)
b) Site of relapse						d) Intermediate risk: Assume equal allocation to SR and HR protocol (1/2 each)
Isolated extramedullary	0.333333	0.305263	0.311927			Protocol: assume that among intermediate risk children, 1/2 receive SR and 1/2 HR protocol
- Central nervous system (CNS)	4	28
- Testis	1	1								Very early	Proportion very early	Early	Proportion early	Late	Proportion late
Isolated marrow	0.466667	0.526316	0.522936								0.333333		0.333333		0.333333
- Bone marrow (BM)	7	50				Immunophenotype	Proportion immunophenotype	Site of relapse	Proportion site of relapse	<18 months from 1st DX		≥18 months after 1st DX and <6 months from stopping therapy		≥6 months after stopping therapy
Combined	0.142857	0.168421	0.165138					Isolated extramedullary	0.311927	High	0.090778	Intermediate	0.090778	Standard	0.090778
- CNS+BM	2	15				Non T-cell	0.873071	Isolated marrow	0.522936	High	0.152187	High	0.152187	Intermediate	0.152187
- BM + testis		1						Combined	0.165138	High	0.0480589	Intermediate	0.0480589	Intermediate	0.0480589
Other relapse sites	1							Isolated extramedullary	0.311927	High	0.0131975	Intermediate	0.0131975	Standard	0.0131975
						T-cell	0.126929	Isolated marrow	0.522936	High	0.0221253	High	0.0221253	High	0.0221253
								Combined	0.165138	High	0.00698694	High	0.00698694	High	0.00698694
													Scenario		0
						Source risk allocation table: p.55 Thai protocols				Proportion SR relapse	0.280116		Basecase (=0)
										Proportion HR relapse	0.719884			SR	0.280116
														HR	0.719884
2017	DIAGNOSED				DIAGNOSED AND NOT DIAGNOSED								Sensitivity analysis (=1)
Age group	1	2	3		Age group	1	2	3						SR	0.5
	0-4	5-9	10-14			0-4	5-9	10-14						HR	0.5
Total number of relapses	31.6306	22.6565	14.6531			53.1357	37.879	24.5471
Standard risk	8.86023	6.34644	4.10457			14.8841	10.6105	6.87601
High risk	22.7704	16.3101	10.5486			38.2516	27.2685	17.671
2021	DIAGNOSED				DIAGNOSED AND NOT DIAGNOSED
Age group	1	2	3		Age group	1	2	3
	0-4	5-9	10-14			0-4	5-9	10-14
Total number of relapses	28.8085	21.4736	14.0893			48.0893	36.1721	23.4054
Standard risk	8.06972	6.0151	3.94662			13.4706	10.1324	6.55621
High risk	20.7388	15.4585	10.1426			34.6187	26.0397	16.8492
Note: The risk group to which children who relapse are allocated is independent of the risk group for the baseline treatment
Data sources	Accessed
Ward et al. 2019	2020-06-05	https://doi.org/10.7910/DVN/CTJN63
Seksarn et al. 2015	2020-06-05	http://dx.doi.org/10.7314/APJCP.2015.16.11.4609
Bunyatisai et al. 2019	2020-06-05	https://he01.tci-thaijo.org/index.php/jtaro/article/view/203011
Thai ALL protocols 2016	2020-06-05	https://www.nhso.go.th/FrontEnd/page-information_detail.aspx?ContentID=NjAwMDAwMjY5

## Sheet: 2_ALL treatment needs
	Age group (years)	Age group (#)	Risk group description	Risk group (#)	Treatment phase	Number of weeks	Treatment phase (#)	smallest_unit	INN	Dosage and formulation according to Thai guidelines	form	oral	IV	IM	IT	SC	mg_dose	dose_unit	Average Amount (mg dose * BSA)/Person Dose (mg)	Number of Doses/Cycle	Average Amount/Cycle (mg)	Number of Cycles/Case	Length per cycle (weeks)	Average Amount/Case (mg)	BSA			INN	Average Amount/Case (mg) across treatment phases	DX 2017	DX + uDX 2017	DX 2021	DX + uDX 2021			Smallest unit	Total mg 2017		Total smallest units 2017		Expenditure (US$) 2017			Total mg 2021		Total smallest units 2021		Expenditure (US$) 2021
pedi_ALL	0-4	1	Standard risk	1	Induction	5	0	1	Vincristine	1.5 mg/m2/dose IV push (Max 2 mg)	IV		1				1.5	mg/m2	0.831691	4	3.32677	1	5	3.32677	0.554461		0-4 years old	Asparaginase	44356.9	4.19806e+06	7.05224e+06	3.82351e+06	6.38248e+06				DX	DX+uDX	DX	DX+uDX	DX	DX+uDX	Proportion	DX	DX+uDX	DX	DX+uDX	DX	DX+uDX
pedi_ALL	0-4	1	Standard risk	1	Induction	5	0	10000	Asparaginase	10,000 IU/m2/dose IM	IM			1			10000	IU/m2	5544.61	6	33267.7	1	5	33267.7	0.554461		Standard risk	Cyclophosphamide	554.461	52475.7	88153	47793.9	79781		Asparaginase	10000	4.60715e+07	7.71901e+07	4607.15	7719.01	225847	378394	0.277129	4.34798e+07	7.26302e+07	4347.98	7263.02	236209	394571
pedi_ALL	0-4	1	Standard risk	1	Induction	5	0	5	Prednisolone	30 mg/m2/dose PO BID (No max dose)	tab	1					30	mg/m2	16.6338	28	465.747	1	5	465.747	0.554461			Cytarabine	332.677	31485.4	52891.8	28676.3	47868.6		Cyclophosphamide	500	693059	1.16118e+06	1386.12	2322.35	6551.35	10976.4	0.00803894	654297	1.09285e+06	1308.59	2185.7	6854.28	11448.5
pedi_ALL	0-4	1	Standard risk	1	Induction	5	0	11	Methotrexate		IT				1		10.5	mg	10.5	3	31.5	1	5	31.5	1			Dexamethasone	38.8123	3673.3	6170.71	3345.57	5584.67		Cytarabine	100	1.89046e+06	3.16742e+06	18904.6	31674.2	73572.4	123268	0.0902782	1.77983e+06	2.97523e+06	17798.3	29752.3	76762.7	128319
pedi_ALL	0-4	1	Standard risk	1	Consolidation	4	1	1	Vincristine	1.5 mg/m2/dose IV push (Max 2 mg)	IV		1				1.5	mg/m2	0.831691	2	1.66338	1	4	1.66338	0.554461			Doxorubicin	41.5846	3935.68	6611.48	3584.54	5983.57		Doxorubicin	10	34006.1	56975.2	3400.61	5697.52	9705.2	16260.4	0.0119089	32106.4	53625	3210.64	5362.5	10154.6	16960.5
pedi_ALL	0-4	1	Standard risk	1	Consolidation	4	1	50	Mercaptopurine	75 mg/m2/dose PO daily (hs)	tab	1					75	mg/m2	41.5846	28	1164.37	1	4	1164.37	0.554461			Leucovorin	199.606	18891.3	31735.1	17205.8	28721.2		Etoposide	100	37455.8	62756.5	374.558	627.565	2111.8	3538.28	0.00259132	35236.5	58916.2		589.162	2201.67	3681.24
pedi_ALL	0-4	1	Standard risk	1	Consolidation	4	1	11	Methotrexate		IT				1		10.5	mg	10.5	2	21	1	4	21	1			Mercaptopurine	22123	2.09378e+06	3.51731e+06	1.90698e+06	3.18326e+06		Mercaptopurine	50	1.11751e+07	1.87236e+07	223501	374472	164313	275303	0.201623	1.05141e+07	1.75792e+07	210281	351584	171324	286448
pedi_ALL	0-4	1	Standard risk	1	Interim Maintenance	8	2	1	Vincristine	1.5 mg/m2/dose IV push (Max 2 mg)	IV		1				1.5	mg/m2	0.831691	4	3.32677	1	8	3.32677	0.554461			Methotrexate IV	5754.61	544632	914918	496041	828026		Methotrexate IV	50	4.23305e+06	7.0923e+06	84661	141846	193746	324614	0.237739	3.99324e+06	6.67107e+06	79864.8	133421	202549	338377
pedi_ALL	0-4	1	Standard risk	1	Interim Maintenance	8	2	50	Methotrexate	2.5 gm/m2/dose IV infusion in 24 hr (No max dose)	IV		1		1		2500	mg/m2	1386.15	4	5544.61	1	8	5544.61	0.554461			Methotrexate tab	1197.64	113348	190411	103235	172327		Methotrexate tab	2.5	587590	984496	235036	393798	19284.8	32311.3	0.0236637	552774	924252	221110	369701	20105.4	33616.7
pedi_ALL	0-4	1	Standard risk	1	Interim Maintenance	8	2	30	Leucovorin	15 mg/m2/dose PO/IV after each HD MTX infusion	IV	1	1				15	mg/m2	8.31691	24	199.606	1	8	199.606	0.554461			Prednisolone	1962.79	185764	312062	169190	282425		Mitoxantrone	10	1121.31	1878.74	112.131	187.874	11586.4	19412.9	0.0142173	1054.87	1763.78	105.487	176.378	12080.8	20199.4
pedi_ALL	0-4	1	Standard risk	1	Interim Maintenance	8	2	11	Methotrexate		IT				1		10.5	mg	10.5	4	42	1	8	42	1			Tioguanine	465.747	44079.6	74048.5	40146.9	67016		Tioguanine	40	217147	363826	5428.68	9095.66	12011.2	20124.6	0.0147386	204281	341563	5107.03	8539.07	12522.3	20937.7
pedi_ALL	0-4	1	Standard risk	1	Delayed Intensification	8	3	1	Vincristine	1.5 mg/m2/dose IV push (Max 2 mg)	IV		1				1.5	mg/m2	0.831691	3	2.49507	1	8	2.49507	0.554461			Vincristine	33.2677	3148.54	5289.18	2867.63	4786.86		Vincristine	1	17363.3	29091.9	17363.3	29091.9	70469.3	118070	0.0864705	16341.4	27319.8	16341.4	27319.8	73507.4	122891
pedi_ALL	0-4	1	Standard risk	1	Delayed Intensification	8	3	10	Doxorubicin	25 mg/m2/dose IV	IV		1				25	mg/m2	13.8615	3	41.5846	1	8	41.5846	0.554461
pedi_ALL	0-4	1	Standard risk	1	Delayed Intensification	8	3	2	Dexamethasone	5 mg/m2/dose PO BID	tab	1					5	mg/m2	2.7723	14	38.8123	1	8	38.8123	0.554461		0-4 years old	Asparaginase	110892	5.6777e+06	9.53787e+06	5.17114e+06	8.63204e+06		Dexamethasone	2	42095.6	70530.4	21047.8	35265.2	294.762	493.868	0.000361692	39601.4	66214.5	19800.7	33107.2	307.338	513.877
pedi_ALL	0-4	1	Standard risk	1	Delayed Intensification	8	3	500	Cyclophosphamide	1000 mg/m2/dose IV	IV						1000	mg/m2	554.461	1	554.461	1	8	554.461	0.554461		High risk	Cyclophosphamide	1663.38	85165.5	143068	77567.1	129481		Leucovorin	30	103155	172834	3438.5	5761.14	21030.2	35235.7	0.0258054	97042.9	162258	3234.76	5408.6	21927.5	36663.4
pedi_ALL	0-4	1	Standard risk	1	Delayed Intensification	8	3	40	Tioguanine	60 mg/m2/dose PO daily (hs)	tab	1					60	mg/m2	33.2677	14	465.747	1	8	465.747	0.554461			Cytarabine	998.03	51099.3	85840.8	46540.3	77688.4		MESNA	400	328905	551040	822.262	1377.6	2565.19	4297.67	0.00314766	312007	520388	780.017	1300.97	2400.89	4004.38
pedi_ALL	0-4	1	Standard risk	1	Delayed Intensification	8	3	10000	Asparaginase	10,000 IU/m2/dose IM	IM			1			10000	IU/m2	5544.61	2	11089.2	1	8	11089.2	0.554461			Dexamethasone	38.8123	1987.2	3338.25	1809.9	3021.21		Prednisolone	5	915120	1.53327e+06	183024	306654	1863.46	3122.19	0.00228659	860899	1.43944e+06	172180	287889	1942.96	3248.68
pedi_ALL	0-4	1	Standard risk	1	Delayed Intensification	8	3	11	Methotrexate		IT				1		10.5	mg	10.5	2	21	1	8	21	1			Doxorubicin	97.0307	4967.99	8345.63	4524.75	7553.03
pedi_ALL	0-4	1	Standard risk	1	Delayed Intensification	8	3	100	Cytarabine	75 mg/m2/dose IV over 15-30 min or SC daily	IV		1				75	mg/m2	41.5846	8	332.677	1	8	332.677	0.554461			Leucovorin	199.606	10219.9	17168.2	9308.06	15537.7		Antineoplastic agents						789198	1.32227e+06						824270	1.37745e+06
pedi_ALL	0-4	1	Standard risk	1	Maintenance	108	4	1	Vincristine	1.5 mg/m2/dose IV push (Max 2 mg)	IV		1				1.5	mg/m2	0.831691	3	2.49507	9	12	22.4557	0.554461			Mercaptopurine	22666.4	1.16052e+06	1.94954e+06	1.05698e+06	1.76439e+06		Chemoprotective agents						25753.6	43149.4						26578.7	44430.3
pedi_ALL	0-4	1	Standard risk	1	Maintenance	108	4	5	Prednisolone	20 mg/m2/dose PO BID	tab	1					20	mg/m2	11.0892	15	166.338	9	12	1497.04	0.554461			MESNA	1247.54	63874.1	107301	58175.3	97110.4
pedi_ALL	0-4	1	Standard risk	1	Maintenance	108	4	50	Mercaptopurine	50 mg/m2/dose PO daily (hs)	tab	1					50	mg/m2	27.723	84	2328.74	9	12	20958.6	0.554461			Methotrexate IV	11309.7	579060	972752	527397	880368		Total expenditure on antineoplasti and chemoprotective agents						814952	1.36542e+06						850849	1.42188e+06
pedi_ALL	0-4	1	Standard risk	1	Maintenance	108	4	2.5	Methotrexate	20 mg/m2/dose PO weekly	tab	1					20	mg/m2	11.0892	12	133.071	9	12	1197.64	0.554461			Methotrexate tab	1197.64	61319.2	103009	55848.3	93226		Total health expenditure (in million constant (2017) US$)						17054.7
pedi_ALL	0-4	1	Standard risk	1	Maintenance	108	4	11	Methotrexate		IT				1		10.5	mg	10.5	1	10.5	9	12	94.5	1			Prednisolone	1962.79	100495	168820	91529.2	152787		Percentage of total health budget						0.00477846	0.00800614
pedi_ALL	0-4	1	High risk	2	Induction	5	0	1	Vincristine	1.5 mg/m2/dose IV push over 1 min (Max 2 mg)	IV		1				1.5	mg/m2	0.831691	4	3.32677	1	5	3.32677	0.554461			Tioguanine	465.747	23846.3	40059	21718.8	36254.6
pedi_ALL	0-4	1	High risk	2	Induction	5	0	10	Doxorubicin	25 mg/m2/dose IV push	IV		1				25	mg/m2	13.8615	4	55.4461	1	5	55.4461	0.554461			Vincristine	36.5944	1873.64	3147.5	1706.48	2848.57
pedi_ALL	0-4	1	High risk	2	Induction	5	0	10000	Asparaginase	10,000 IU/m2/dose IM	IM			1			10000	IU/m2	5544.61	6	33267.7	1	5	33267.7	0.554461
pedi_ALL	0-4	1	High risk	2	Induction	5	0	5	Prednisolone	30 mg/m2/dose PO BID (No max dose)	tab	1					30	mg/m2	16.6338	28	465.747	1	5	465.747	0.554461		0-4 years old	Asparaginase	77624.5	687771	1.15537e+06	626408	1.04565e+06
pedi_ALL	0-4	1	High risk	2	Induction	5	0	11	Methotrexate		IT				1		10.5	mg	10.5	3	31.5	1	5	31.5	1		Relapse SR	Cyclophosphamide	1885.17	16703	28059.1	15212.8	25394.3
pedi_ALL	0-4	1	High risk	2	Consolidation	8	1	1	Vincristine	1.5 mg/m2/dose IV push	IV		1				1.5	mg/m2	0.831691	4	3.32677	1	8	3.32677	0.554461			Cytarabine	13750.6	121834	204666	110964	185229
pedi_ALL	0-4	1	High risk	2	Consolidation	8	1	50	Mercaptopurine	60 mg/m2/dose PO daily (hs)	tab	1					60	mg/m2	33.2677	28	931.494	1	8	931.494	0.554461			Dexamethasone	476.836	4224.88	7097.3	3847.94	6423.25
pedi_ALL	0-4	1	High risk	2	Consolidation	8	1	11	Methotrexate		IT				1		10.5	mg	10.5	4	42	1	8	42	1			Etoposide	609.907	5403.91	9077.94	4921.78	8215.79
pedi_ALL	0-4	1	High risk	2	Consolidation	8	1	100	Cytarabine	75 mg/m2/dose IV or SC daily	IV		1			1	75	mg/m2	41.5846	16	665.353	1	8	665.353	0.554461			Leucovorin	99.803	884.277	1485.48	805.382	1344.4
pedi_ALL	0-4	1	High risk	2	Consolidation	8	1	10000	Asparaginase	25,000 IU/m2/dose IM	IM			1			25000	IU/m2	13861.5	4	55446.1	1	8	55446.1	0.554461			Mercaptopurine	25325	224385	376941	204366	341142
pedi_ALL	0-4	1	High risk	2	Consolidation	8	1	400	MESNA	250 mg/m2/dose IV drip in 15 minutes at hr 0, 4, 8 of CPM	IV		1				250	mg/m2	138.615	6	831.691	1	8	831.691	0.554461			Methotrexate IV	1266.42	11220.8	18849.6	10219.7	17059.4
pedi_ALL	0-4	1	High risk	2	Consolidation	8	1	500	Cyclophosphamide	1,000 mg/m2/dose IV	IV		1				1000	mg/m2	554.461	2	1108.92	1	8	1108.92	0.554461			Methotrexate tab	1031.3	9137.53	15350	8322.28	13892.2
pedi_ALL	0-4	1	High risk	2	Interim Maintenance	9	2	1	Vincristine	1.5 mg/m2/dose IV push (Max 2 mg)	IV		1				1.5	mg/m2	0.831691	4	3.32677	1	9	3.32677	0.554461			Mitoxantrone	11.0892	98.253	165.053	89.4869	149.378
pedi_ALL	0-4	1	High risk	2	Interim Maintenance	9	2	50	Methotrexate	5 gm/m2/dose IV infusion (No max dose)	IV		1				5000	gm/m2	2772.3	4	11089.2	1	9	11089.2	0.554461			Vincristine	21.624	191.593	321.854	174.499	291.287
pedi_ALL	0-4	1	High risk	2	Interim Maintenance	9	2	11	Methotrexate		IT				1		10.5	mg	10.5	2	21	1	9	21	1
pedi_ALL	0-4	1	High risk	2	Interim Maintenance	9	2	50	Mercaptopurine	25 mg/m2/dose PO daily (hs)	tab	1					25	mg/m2	13.8615	56	776.245	1	9	776.245	0.554461
pedi_ALL	0-4	1	High risk	2	Interim Maintenance	9	2	30	Leucovorin	15 mg/m2/dose PO/IV	IV	1	1				15	mg/m2	8.31691	24	199.606	1	9	199.606	0.554461
pedi_ALL	0-4	1	High risk	2	Delayed Intensification	8	3	1	Vincristine	1.5 mg/m2/dose IV push (Max 2 mg)	IV		1				1.5	mg/m2	0.831691	5	4.15846	1	8	4.15846	0.554461		0-4 years old	Asparaginase	77624.5	1.76754e+06	2.96926e+06	1.60984e+06	2.68726e+06
pedi_ALL	0-4	1	High risk	2	Delayed Intensification	8	3	10	Doxorubicin	25 mg/m2/dose IV	IV		1				25	mg/m2	13.8615	3	41.5846	1	8	41.5846	0.554461		Relapse HR	Cyclophosphamide	1219.81	27775.6	46659.8	25297.5	42228.4
pedi_ALL	0-4	1	High risk	2	Delayed Intensification	8	3	2	Dexamethasone	5 mg/m2/dose PO BID	tab	1					5	mg/m2	2.7723	14	38.8123	1	8	38.8123	0.554461			Cytarabine	16079.4	366133	615061	333467	556647
pedi_ALL	0-4	1	High risk	2	Delayed Intensification	8	3	500	Cyclophosphamide	1,000 mg/m2/dose IV	IV		1				1000	mg/m2	554.461	1	554.461	1	8	554.461	0.554461			Dexamethasone	144.16	3282.57	5514.34	2989.71	4990.63
pedi_ALL	0-4	1	High risk	2	Delayed Intensification	8	3	400	MESNA	250 mg/m2/dose IV drip	IV		1				250	mg/m2	138.615	3	415.846	1	8	415.846	0.554461			Etoposide	277.23	6312.64	10604.5	5749.43	9597.37
pedi_ALL	0-4	1	High risk	2	Delayed Intensification	8	3	40	Tioguanine	60 mg/m2/dose PO daily (hs)	tab	1					60	mg/m2	33.2677	14	465.747	1	8	465.747	0.554461			Leucovorin	99.803	2272.55	3817.62	2069.8	3455.05
pedi_ALL	0-4	1	High risk	2	Delayed Intensification	8	3	10000	Asparaginase	10,000 IU/m2/dose IM	IM			1			10000	IU/m2	5544.61	4	22178.4	1	8	22178.4	0.554461			Methotrexate IV	1161.42	26446	44426.2	24086.5	40207
pedi_ALL	0-4	1	High risk	2	Delayed Intensification	8	3	11	Methotrexate		IT				1		10.5	mg	10.5	3	31.5	1	8	31.5	1			Mitoxantrone	11.0892	252.506	424.18	229.977	383.895
pedi_ALL	0-4	1	High risk	2	Delayed Intensification	8	3	100	Cytarabine	75 mg/m2/dose IV or SC daily	IV		1			1	75	mg/m2	41.5846	8	332.677	1	8	332.677	0.554461			Vincristine	4.99015	113.628	190.881	103.49	172.753
pedi_ALL	0-4	1	High risk	2	Maintenance	113	4	1	Vincristine	1.5 mg/m2/dose IV push (Max 2 mg)	IV		1				1.5	mg/m2	0.831691	3	2.49507	9	12	22.4557	0.554461
pedi_ALL	0-4	1	High risk	2	Maintenance	113	4	5	Prednisolone	20 mg/m2/dose PO BID	tab	1					20	mg/m2	11.0892	15	166.338	9	12	1497.04	0.554461		5-9 years old	Asparaginase	70632.2	4.78824e+06	8.00536e+06	4.53825e+06	7.64463e+06
pedi_ALL	0-4	1	High risk	2	Maintenance	113	4	50	Mercaptopurine	50 mg/m2/dose PO daily (hs)	tab	1					50	mg/m2	27.723	84	2328.74	9	12	20958.6	0.554461		Standard risk	Cyclophosphamide	882.903	59853	100067	56728.1	95557.9
pedi_ALL	0-4	1	High risk	2	Maintenance	113	4	11	Methotrexate		IT				1		10.5	mg	10.5	1	10.5	9	12	94.5	1			Cytarabine	529.742	35911.8	60040.2	34036.9	57334.7
pedi_ALL	0-4	1	High risk	2	Maintenance	113	4	2.5	Methotrexate	20 mg/m2/dose PO	tab	1					20	mg/m2	11.0892	12	133.071	9	12	1197.64	0.554461			Dexamethasone	61.8032	4189.71	7004.69	3970.97	6689.05
pedi_ALL	0-4	1	Relapse	3	Phase 1		5	1	Vincristine	1.5 mg/m2 IV push (max 2 mg)	IV		1				1.5	mg/m2	0.831691	4	3.32677	1	5	3.32677	0.554461			Doxorubicin	66.2177	4488.97	7505.03	4254.61	7166.84
pedi_ALL	0-4	1	Relapse	3	Phase 1		5	10	Mitoxantrone	10 mg/m2 IV	IV		1				10	mg/m2	5.54461	2	11.0892	1	5	11.0892	0.554461			Leucovorin	317.845	21547.1	36024.1	20422.1	34400.8
pedi_ALL	0-4	1	Relapse	3	Phase 1		5	10000	Asparaginase	10,000 unit/m2 IM	IM			1			10000	IU/m2	5544.61	6	33267.7	1	5	33267.7	0.554461			Mercaptopurine	35227.8	2.38813e+06	3.99267e+06	2.26345e+06	3.81276e+06
pedi_ALL	0-4	1	Relapse	3	Phase 1		5	11	Methotrexate		IT				1		10.5	mg	10.5	2	21	1	5	21	1			Methotrexate IV	9039.03	612766	1.02447e+06	580774	978308
pedi_ALL	0-4	1	Relapse	3	Phase 1		5	2	Dexamethasone	20 mg/m2/day PO/IV	tab	1	1				20	mg/m2	11.0892	10	110.892	1	5	110.892	0.554461			Methotrexate tab	1907.07	129282	216145	122533	206405
pedi_ALL	0-4	1	Relapse	3	Phase 2		6	2	Dexamethasone	6 mg/m2/day PO BID	tab	1					6	mg/m2	3.32677	5	16.6338	1	4	16.6338	0.554461			Prednisolone	3125.48	211879	354237	200818	338275
pedi_ALL	0-4	1	Relapse	3	Phase 2		6	1	Vincristine	1.5 mg/m2 IV push (max 2 mg)	IV		1				1.5	mg/m2	0.831691	1	0.831691	1	4	0.831691	0.554461			Tioguanine	741.638	50276.5	84056.3	47651.6	80268.6
pedi_ALL	0-4	1	Relapse	3	Phase 2		6	50	Methotrexate	1,000 mg/m2 IV drip	IV		1				1000	mg/m2	554.461	1	554.461	1	4	554.461	0.554461			Vincristine	52.9742	3591.18	6004.02	3403.69	5733.47
pedi_ALL	0-4	1	Relapse	3	Phase 2		6	30	Leucovorin	15 mg/m2 IV	IV		1				15	mg/m2	8.31691	6	49.9015	1	4	49.9015	0.554461
pedi_ALL	0-4	1	Relapse	3	Phase 2		6	10000	Asparaginase	10,000 unit/m2 IM	IM			1			10000	IU/m2	5544.61	3	16633.8	1	4	16633.8	0.554461		5-9 years old	Asparaginase	176581	6.47589e+06	1.08269e+07	6.1378e+06	1.03391e+07
pedi_ALL	0-4	1	Relapse	3	Phase 2		6	500	Cyclophosphamide	440 mg/m2 IV drip	IV		1				440	mg/m2	243.963	5	1219.81	1	4	1219.81	0.554461		High risk	Cyclophosphamide	2648.71	97138.4	162404	92066.9	155086
pedi_ALL	0-4	1	Relapse	3	Phase 2		6	100	Etoposide	100 mg/m2 IV drip	IV		1				100	mg/m2	55.4461	5	277.23	1	4	277.23	0.554461			Cytarabine	1589.22	58283.1	97442.3	55240.2	93051.5
pedi_ALL	0-4	1	Relapse	3	Phase 2		6	11	Methotrexate		IT				1		10.5	mg	10.5	1	10.5	1	4	10.5	1			Dexamethasone	61.8032	2266.56	3789.42	2148.23	3618.67
pedi_ALL	0-4	1	Relapse	3	Phase 3		7	2	Dexamethasone	6 mg/m2/day PO BID	tab	1					6	mg/m2	3.32677	5	16.6338	1	6	16.6338	0.554461			Doxorubicin	154.508	5666.41	9473.56	5370.57	9046.67
pedi_ALL	0-4	1	Relapse	3	Phase 3		7	1	Vincristine	1.5 mg/m2IV push (max 2 mg)	IV		1				1.5	mg/m2	0.831691	1	0.831691	1	6	0.831691	0.554461			Leucovorin	317.845	11656.6	19488.5	11048	18610.3
pedi_ALL	0-4	1	Relapse	3	Phase 3		7	100	Cytarabine	3,000 mg IV drip	IV		1				3000	mg/m2	1663.38	8	13307.1	1	6	13307.1	0.554461			Mercaptopurine	36093.1	1.32367e+06	2.21302e+06	1.25457e+06	2.1133e+06
pedi_ALL	0-4	1	Relapse	3	Phase 3		7	10000	Asparaginase	10,000 unit/m2 IM	IM			1			10000	IU/m2	5544.61	5	27723	1	6	27723	0.554461			MESNA	1986.53	72853.8	121803	69050.2	116314
pedi_ALL	0-4	1	Relapse	3	Phase 3		7	50	Methotrexate	1,000 mg/m2 IV drip	IV		1				1000	mg/m2	554.461	1	554.461	1	6	554.461	0.554461			Methotrexate IV	17878.6	655676	1.09621e+06	621444	1.04682e+06
pedi_ALL	0-4	1	Relapse	3	Phase 3		7	30	Leucovorin	15 mg/m2 IV	IV		1				15	mg/m2	8.31691	6	49.9015	1	6	49.9015	0.554461			Methotrexate tab	1907.07	69939.7	116931	66288.2	111662
pedi_ALL	0-4	1	Relapse	3	Phase 3		7	11	Methotrexate		IT				1		10.5	mg	10.5	2	21	1	6	21	1			Prednisolone	3125.48	114623	191637	108639	183001
pedi_ALL	0-4	1	Relapse	4	Phase 1		5	1	Vincristine	1.5 mg/m2 IV push (max 2 mg)	IV		1				1.5	mg/m2	0.831691	4	3.32677	1	5	3.32677	0.554461			Tioguanine	741.638	27198.8	45473.1	25778.7	43424
pedi_ALL	0-4	1	Relapse	4	Phase 1		5	10	Mitoxantrone	10 mg/m2 IV	IV		1				10	mg/m2	5.54461	2	11.0892	1	5	11.0892	0.554461			Vincristine	58.2716	2137.05	3572.88	2025.47	3411.89
pedi_ALL	0-4	1	Relapse	4	Phase 1		5	10000	Asparaginase	10,000 unit/m2 IM	IM			1			10000	IU/m2	5544.61	6	33267.7	1	5	33267.7	0.554461
pedi_ALL	0-4	1	Relapse	4	Phase 1		5	11	Methotrexate		IT				1		10.5	mg	10.5	2	21	1	5	21	1		5-9 years old	Asparaginase	123606	784460	1.31152e+06	743504	1.25243e+06
pedi_ALL	0-4	1	Relapse	4	Phase 1		5	2	Dexamethasone	20 mg/m2/day PO/IV	tab	1	1				20	mg/m2	11.0892	10	110.892	1	5	110.892	0.554461		Relapse SR	Cyclophosphamide	3001.87	19051.2	31851.3	18056.5	30416
pedi_ALL	0-4	1	Relapse	4	Phase 2		6	2	Dexamethasone	6 mg/m2/day PO BID	tab	1					6	mg/m2	3.32677	5	16.6338	1	4	16.6338	0.554461			Cytarabine	21896	138962	232327	131706	221858
pedi_ALL	0-4	1	Relapse	4	Phase 2		6	1	Vincristine	1.5 mg/m2 IV push (max 2 mg)	IV		1				1.5	mg/m2	0.831691	1	0.831691	1	4	0.831691	0.554461			Dexamethasone	759.296	4818.83	8056.5	4567.24	7693.47
pedi_ALL	0-4	1	Relapse	4	Phase 2		6	50	Methotrexate	1,000 mg/m2 IV drip	IV		1				1000	mg/m2	554.461	1	554.461	1	4	554.461	0.554461			Etoposide	971.193	6163.62	10304.8	5841.82	9840.49
pedi_ALL	0-4	1	Relapse	4	Phase 2		6	30	Leucovorin	15 mg/m2 IV	IV		1				15	mg/m2	8.31691	6	49.9015	1	4	49.9015	0.554461			Leucovorin	158.922	1008.59	1686.24	955.934	1610.26
pedi_ALL	0-4	1	Relapse	4	Phase 2		6	10000	Asparaginase	10,000 unit/m2 IM	IM			1			10000	IU/m2	5544.61	3	16633.8	1	4	16633.8	0.554461			Mercaptopurine	40326.6	255930	427885	242568	408604
pedi_ALL	0-4	1	Relapse	4	Phase 2		6	500	Cyclophosphamide	440 mg/m2 IV drip	IV		1				440	mg/m2	243.963	5	1219.81	1	4	1219.81	0.554461			Methotrexate IV	1923.31	12206.1	20407.2	11568.9	19487.6
pedi_ALL	0-4	1	Relapse	4	Phase 2		6	100	Etoposide	100 mg/m2 IV drip	IV		1				100	mg/m2	55.4461	5	277.23	1	4	277.23	0.554461			Methotrexate tab	1642.2	10422.1	17424.5	9877.99	16639.4
pedi_ALL	0-4	1	Relapse	4	Phase 2		6	11	Methotrexate		IT				1		10.5	mg	10.5	1	10.5	1	4	10.5	1			Mitoxantrone	17.6581	112.066	187.361	106.215	178.918
pedi_ALL	0-4	1	Relapse	4	Phase 3		7	2	Dexamethasone	6 mg/m2/day PO BID	tab	1					6	mg/m2	3.32677	5	16.6338	1	6	16.6338	0.554461			Vincristine	34.4332	218.528	365.353	207.119	348.89
pedi_ALL	0-4	1	Relapse	4	Phase 3		7	1	Vincristine	1.5 mg/m2IV push (max 2 mg)	IV		1				1.5	mg/m2	0.831691	1	0.831691	1	6	0.831691	0.554461
pedi_ALL	0-4	1	Relapse	4	Phase 3		7	100	Cytarabine	3,000 mg IV drip	IV		1				3000	mg/m2	1663.38	8	13307.1	1	6	13307.1	0.554461		5-9 years old	Asparaginase	123606	2.01603e+06	3.37056e+06	1.91077e+06	3.21868e+06
pedi_ALL	0-4	1	Relapse	4	Phase 3		7	10000	Asparaginase	10,000 unit/m2 IM	IM			1			10000	IU/m2	5544.61	5	27723	1	6	27723	0.554461		Relapse HR	Cyclophosphamide	1942.39	31680.4	52965.9	30026.4	50579.2
pedi_ALL	0-4	1	Relapse	4	Phase 3		7	50	Methotrexate	1,000 mg/m2 IV drip	IV		1				1000	mg/m2	554.461	1	554.461	1	6	554.461	0.554461			Cytarabine	25604.2	417606	698187	395803	666726
pedi_ALL	0-4	1	Relapse	4	Phase 3		7	30	Leucovorin	15 mg/m2 IV	IV		1				15	mg/m2	8.31691	6	49.9015	1	6	49.9015	0.554461			Dexamethasone	229.555	3744.05	6259.61	3548.58	5977.54
pedi_ALL	0-4	1	Relapse	4	Phase 3		7	11	Methotrexate		IT				1		10.5	mg	10.5	2	21	1	6	21	1			Etoposide	441.451	7200.1	12037.7	6824.19	11495.3
pedi_ALL	0-4	1	Relapse	4	Phase 4		8	100	Cytarabine	1,000 mg/m2 IV drip	IV		1				1000	mg/m2	554.461	5	2772.3	1		2772.3	0.554461			Leucovorin	158.922	2592.04	4333.57	2456.71	4138.3
pedi_ALL	0-4	1	Relapse	3	Phase 5	16	9	2	Dexamethasone	6 mg/m2/day PO BID	tab	1					6	mg/m2	3.32677	5	16.6338	2	8	33.2677	0.554461			Methotrexate IV	1818.31	29656.7	49582.4	28108.3	47348.2
pedi_ALL	0-4	1	Relapse	3	Phase 5	16	9	1	Vincristine	1.5 mg /m2 IV push (max 2 mg)	IV		1				1.5	mg/m2	0.831691	1	0.831691	2	8	1.66338	0.554461			Mitoxantrone	17.6581	288.004	481.508	272.968	459.811
pedi_ALL	0-4	1	Relapse	3	Phase 5	16	9	50	Mercaptopurine	75 mg/m2 PO hs	tab	1					75	mg/m2	41.5846	42	1746.55	2	8	3493.1	0.554461			Vincristine	7.94612	129.602	216.679	122.835	206.915
pedi_ALL	0-4	1	Relapse	3	Phase 5	16	9	2.5	Methotrexate	20 mg/m2 PO hs	tab	1					20	mg/m2	11.0892	4	44.3569	2	8	88.7137	0.554461
pedi_ALL	0-4	1	Relapse	3	Phase 5	16	9	2.5	Methotrexate	25 mg/m2/dose PO	tab	1					25	mg/m2	13.8615	4	55.4461	2	8	110.892	0.554461
pedi_ALL	0-4	1	Relapse	3	Phase 5	16	9	500	Cyclophosphamide	300 mg/m2 IV drip	IV		1				300	mg/m2	166.338	2	332.677	2	8	665.353	0.554461		10-14 years old	Asparaginase	252836	1.70824e+07	2.86165e+07	1.6425e+07	2.72856e+07
pedi_ALL	0-4	1	Relapse	3	Phase 5	16	9	100	Etoposide	150 mg/m2 IV drip	IV		1				150	mg/m2	83.1691	2	166.338	2	8	332.677	0.554461		High risk	Cyclophosphamide	3792.55	256236	429248	246375	409284
pedi_ALL	0-4	1	Relapse	3	Phase 5	16	9	100	Cytarabine	50 mg/m2 IV/SC	IV		1			1	50	mg/m2	27.723	8	221.784	2	8	443.569	0.554461			Cytarabine	2275.53	153741	257549	147825	245570
pedi_ALL	0-4	1	Relapse	3	Phase 5	16	9	11	Methotrexate		IT				1		10.5	mg	10.5	2	21	2	8	42	1			Dexamethasone	88.4927	5978.84	10015.8	5748.75	9549.96
pedi_ALL	0-4	1	Relapse	3	Phase 6		10	2	Dexamethasone	6 mg/m2/day PO BID	tab	1					6	mg/m2	3.32677	5	16.6338	18	12	299.409	0.554461			Doxorubicin	221.232	14947.1	25039.5	14371.9	23874.9
pedi_ALL	0-4	1	Relapse	3	Phase 6		10	1	Vincristine	1.5 mg/m2 IV push (max 2 mg)	IV		1				1.5	mg/m2	0.831691	1	0.831691	18	12	14.9704	0.554461			Leucovorin	455.106	30748.3	51509.8	29565	49114.1
pedi_ALL	0-4	1	Relapse	3	Phase 6		10	50	Mercaptopurine	75 mg/m2 PO	tab	1					75	mg/m2	41.5846	525	21831.9	1	12	21831.9	0.554461			Mercaptopurine	51679.8	3.49164e+06	5.84922e+06	3.35727e+06	5.57718e+06
pedi_ALL	0-4	1	Relapse	3	Phase 6		10	2.5	Methotrexate	20 mg/m2 PO	tab	1					20	mg/m2	11.0892	75	831.691	1	12	831.691	0.554461			MESNA	2844.41	192177	321936	184781	306963
pedi_ALL	0-4	1	Relapse	3	Phase 6		10	11	Methotrexate		IT				1		10.5	mg	10.5	6	63	1	12	63	1			Methotrexate IV	25504.1	1.72314e+06	2.88661e+06	1.65683e+06	2.75236e+06
pedi_ALL	5-9	2	Standard risk	1	Induction	5	0	1	Vincristine	1.5 mg/m2/dose IV push (Max 2 mg)	IV		1				1.5	mg/m2	1.32435	4	5.29742	1	5	5.29742	0.882903			Methotrexate tab	2730.63	184490	309059	177390	294684
pedi_ALL	5-9	2	Standard risk	1	Induction	5	0	10000	Asparaginase	10,000 IU/m2/dose IM	IM			1			10000	IU/m2	8829.03	6	52974.2	1	5	52974.2	0.882903			Prednisolone	4475.2	302358	506513	290723	482955
pedi_ALL	5-9	2	Standard risk	1	Induction	5	0	5	Prednisolone	30 mg/m2/dose PO BID (No max dose)	tab	1					30	mg/m2	26.4871	28	741.638	1	5	741.638	0.882903			Tioguanine	1061.91	71746	120189	68985	114600
pedi_ALL	5-9	2	Standard risk	1	Induction	5	0	11	Methotrexate		IT				1		10.5	mg	10.5	3	31.5	1	5	31.5	1			Vincristine	83.436	5637.19	9443.45	5420.25	9004.25
pedi_ALL	5-9	2	Standard risk	1	Consolidation	4	1	1	Vincristine	1.5 mg/m2/dose IV push (Max 2 mg)	IV		1				1.5	mg/m2	1.32435	2	2.64871	1	4	2.64871	0.882903
pedi_ALL	5-9	2	Standard risk	1	Consolidation	4	1	50	Mercaptopurine	75 mg/m2/dose PO daily (hs)	tab	1					75	mg/m2	66.2177	28	1854.1	1	4	1854.1	0.882903		10-14 years old	Asparaginase	176985	726450	1.21695e+06	698494	1.16035e+06
pedi_ALL	5-9	2	Standard risk	1	Consolidation	4	1	11	Methotrexate		IT				1		10.5	mg	10.5	2	21	1	4	21	1		Relapse SR	Cyclophosphamide	4298.22	17642.4	29554.6	16963.4	28180
pedi_ALL	5-9	2	Standard risk	1	Interim Maintenance	8	2	1	Vincristine	1.5 mg/m2/dose IV push (Max 2 mg)	IV		1				1.5	mg/m2	1.32435	4	5.29742	1	8	5.29742	0.882903			Cytarabine	31351.7	128685	215575	123733	205549
pedi_ALL	5-9	2	Standard risk	1	Interim Maintenance	8	2	50	Methotrexate	2.5 gm/m2/dose IV infusion in 24 hr (No max dose)	IV		1		1		2500	mg/m2	2207.26	4	8829.03	1	8	8829.03	0.882903			Dexamethasone	1087.2	4462.48	7475.57	4290.75	7127.89
pedi_ALL	5-9	2	Standard risk	1	Interim Maintenance	8	2	30	Leucovorin	15 mg/m2/dose PO/IV after each HD MTX infusion	IV	1	1				15	mg/m2	13.2435	24	317.845	1	8	317.845	0.882903			Etoposide	1390.6	5707.82	9561.78	5488.17	9117.07
pedi_ALL	5-9	2	Standard risk	1	Interim Maintenance	8	2	11	Methotrexate		IT				1		10.5	mg	10.5	4	42	1	8	42	1			Leucovorin	227.553	934.007	1564.66	898.064	1491.88
pedi_ALL	5-9	2	Standard risk	1	Delayed Intensification	8	3	1	Vincristine	1.5 mg/m2/dose IV push (Max 2 mg)	IV		1				1.5	mg/m2	1.32435	3	3.97306	1	8	3.97306	0.882903			Mercaptopurine	57741.5	237004	397031	227884	378566
pedi_ALL	5-9	2	Standard risk	1	Delayed Intensification	8	3	10	Doxorubicin	25 mg/m2/dose IV	IV		1				25	mg/m2	22.0726	3	66.2177	1	8	66.2177	0.882903			Methotrexate IV	2685.86	11024.3	18468	10600.1	17609.1
pedi_ALL	5-9	2	Standard risk	1	Delayed Intensification	8	3	2	Dexamethasone	5 mg/m2/dose PO BID	tab	1					5	mg/m2	4.41451	14	61.8032	1	8	61.8032	0.882903			Methotrexate tab	2351.38	9651.41	16168.1	9280	15416.1
pedi_ALL	5-9	2	Standard risk	1	Delayed Intensification	8	3	500	Cyclophosphamide	1000 mg/m2/dose IV	IV						1000	mg/m2	882.903	1	882.903	1	8	882.903	0.882903			Mitoxantrone	25.2836	103.779	173.851	99.7849	165.765
pedi_ALL	5-9	2	Standard risk	1	Delayed Intensification	8	3	40	Tioguanine	60 mg/m2/dose PO daily (hs)	tab	1					60	mg/m2	52.9742	14	741.638	1	8	741.638	0.882903			Vincristine	49.3031	202.368	339.009	194.581	323.242
pedi_ALL	5-9	2	Standard risk	1	Delayed Intensification	8	3	10000	Asparaginase	10,000 IU/m2/dose IM	IM			1			10000	IU/m2	8829.03	2	17658.1	1	8	17658.1	0.882903
pedi_ALL	5-9	2	Standard risk	1	Delayed Intensification	8	3	11	Methotrexate		IT				1		10.5	mg	10.5	2	21	1	8	21	1		10-14 years old	Asparaginase	176985	1.86694e+06	3.12752e+06	1.7951e+06	2.98206e+06
pedi_ALL	5-9	2	Standard risk	1	Delayed Intensification	8	3	100	Cytarabine	75 mg/m2/dose IV over 15-30 min or SC daily	IV		1				75	mg/m2	66.2177	8	529.742	1	8	529.742	0.882903		Relapse HR	Cyclophosphamide	2781.2	29337.7	49146.7	28208.7	46860.9
pedi_ALL	5-9	2	Standard risk	1	Maintenance	108	4	1	Vincristine	1.5 mg/m2/dose IV push (Max 2 mg)	IV		1				1.5	mg/m2	1.32435	3	3.97306	9	12	35.7576	0.882903			Cytarabine	36661.3	386724	647843	371842	617712
pedi_ALL	5-9	2	Standard risk	1	Maintenance	108	4	5	Prednisolone	20 mg/m2/dose PO BID	tab	1					20	mg/m2	17.6581	15	264.871	9	12	2383.84	0.882903			Dexamethasone	328.687	3467.18	5808.25	3333.76	5538.11
pedi_ALL	5-9	2	Standard risk	1	Maintenance	108	4	50	Mercaptopurine	50 mg/m2/dose PO daily (hs)	tab	1					50	mg/m2	44.1451	84	3708.19	9	12	33373.7	0.882903			Etoposide	632.091	6667.66	11169.7	6411.07	10650.2
pedi_ALL	5-9	2	Standard risk	1	Maintenance	108	4	2.5	Methotrexate	20 mg/m2/dose PO weekly	tab	1					20	mg/m2	17.6581	12	211.897	9	12	1907.07	0.882903			Leucovorin	227.553	2400.36	4021.09	2307.98	3834.08
pedi_ALL	5-9	2	Standard risk	1	Maintenance	108	4	11	Methotrexate		IT				1		10.5	mg	10.5	1	10.5	9	12	94.5	1			Methotrexate IV	2580.86	27224.4	45606.6	26176.8	43485.4
pedi_ALL	5-9	2	High risk	2	Induction	5	0	1	Vincristine	1.5 mg/m2/dose IV push over 1 min (Max 2 mg)	IV		1				1.5	mg/m2	1.32435	4	5.29742	1	5	5.29742	0.882903			Mitoxantrone	25.2836	266.706	446.788	256.443	426.008
pedi_ALL	5-9	2	High risk	2	Induction	5	0	10	Doxorubicin	25 mg/m2/dose IV push	IV		1				25	mg/m2	22.0726	4	88.2903	1	5	88.2903	0.882903			Vincristine	11.3776	120.018	201.055	115.399	191.704
pedi_ALL	5-9	2	High risk	2	Induction	5	0	10000	Asparaginase	10,000 IU/m2/dose IM	IM			1			10000	IU/m2	8829.03	6	52974.2	1	5	52974.2	0.882903
pedi_ALL	5-9	2	High risk	2	Induction	5	0	5	Prednisolone	30 mg/m2/dose PO BID (No max dose)	tab	1					30	mg/m2	26.4871	28	741.638	1	5	741.638	0.882903
pedi_ALL	5-9	2	High risk	2	Induction	5	0	11	Methotrexate		IT				1		10.5	mg	10.5	3	31.5	1	5	31.5	1
pedi_ALL	5-9	2	High risk	2	Consolidation	8	1	1	Vincristine	1.5 mg/m2/dose IV push	IV		1				1.5	mg/m2	1.32435	4	5.29742	1	8	5.29742	0.882903
pedi_ALL	5-9	2	High risk	2	Consolidation	8	1	50	Mercaptopurine	60 mg/m2/dose PO daily (hs)	tab	1					60	mg/m2	52.9742	28	1483.28	1	8	1483.28	0.882903
pedi_ALL	5-9	2	High risk	2	Consolidation	8	1	11	Methotrexate		IT				1		10.5	mg	10.5	4	42	1	8	42	1
pedi_ALL	5-9	2	High risk	2	Consolidation	8	1	100	Cytarabine	75 mg/m2/dose IV or SC daily	IV		1			1	75	mg/m2	66.2177	16	1059.48	1	8	1059.48	0.882903
pedi_ALL	5-9	2	High risk	2	Consolidation	8	1	10000	Asparaginase	25,000 IU/m2/dose IM	IM			1			25000	IU/m2	22072.6	4	88290.3	1	8	88290.3	0.882903
pedi_ALL	5-9	2	High risk	2	Consolidation	8	1	400	MESNA	250 mg/m2/dose IV drip in 15 minutes at hr 0, 4, 8 of CPM	IV		1				250	mg/m2	220.726	6	1324.35	1	8	1324.35	0.882903
pedi_ALL	5-9	2	High risk	2	Consolidation	8	1	500	Cyclophosphamide	1,000 mg/m2/dose IV	IV		1				1000	mg/m2	882.903	2	1765.81	1	8	1765.81	0.882903
pedi_ALL	5-9	2	High risk	2	Interim Maintenance	9	2	1	Vincristine	1.5 mg/m2/dose IV push (Max 2 mg)	IV		1				1.5	mg/m2	1.32435	4	5.29742	1	9	5.29742	0.882903
pedi_ALL	5-9	2	High risk	2	Interim Maintenance	9	2	50	Methotrexate	5 gm/m2/dose IV infusion (No max dose)	IV		1				5000	gm/m2	4414.51	4	17658.1	1	9	17658.1	0.882903
pedi_ALL	5-9	2	High risk	2	Interim Maintenance	9	2	11	Methotrexate		IT				1		10.5	mg	10.5	2	21	1	9	21	1
pedi_ALL	5-9	2	High risk	2	Interim Maintenance	9	2	50	Mercaptopurine	25 mg/m2/dose PO daily (hs)	tab	1					25	mg/m2	22.0726	56	1236.06	1	9	1236.06	0.882903
pedi_ALL	5-9	2	High risk	2	Interim Maintenance	9	2	30	Leucovorin	15 mg/m2/dose PO/IV	IV						15	mg/m2	13.2435	24	317.845	1	9	317.845	0.882903
pedi_ALL	5-9	2	High risk	2	Delayed Intensification	8	3	1	Vincristine	1.5 mg/m2/dose IV push (Max 2 mg)	IV		1				1.5	mg/m2	1.32435	5	6.62177	1	8	6.62177	0.882903
pedi_ALL	5-9	2	High risk	2	Delayed Intensification	8	3	10	Doxorubicin	25 mg/m2/dose IV	IV		1				25	mg/m2	22.0726	3	66.2177	1	8	66.2177	0.882903
pedi_ALL	5-9	2	High risk	2	Delayed Intensification	8	3	2	Dexamethasone	5 mg/m2/dose PO BID	tab	1					5	mg/m2	4.41451	14	61.8032	1	8	61.8032	0.882903
pedi_ALL	5-9	2	High risk	2	Delayed Intensification	8	3	500	Cyclophosphamide	1,000 mg/m2/dose IV	IV		1				1000	mg/m2	882.903	1	882.903	1	8	882.903	0.882903
pedi_ALL	5-9	2	High risk	2	Delayed Intensification	8	3	400	MESNA	250 mg/m2/dose IV drip	IV		1				250	mg/m2	220.726	3	662.177	1	8	662.177	0.882903
pedi_ALL	5-9	2	High risk	2	Delayed Intensification	8	3	40	Tioguanine	60 mg/m2/dose PO daily (hs)	tab	1					60	mg/m2	52.9742	14	741.638	1	8	741.638	0.882903
pedi_ALL	5-9	2	High risk	2	Delayed Intensification	8	3	10000	Asparaginase	10,000 IU/m2/dose IM	IM			1			10000	IU/m2	8829.03	4	35316.1	1	8	35316.1	0.882903
pedi_ALL	5-9	2	High risk	2	Delayed Intensification	8	3	11	Methotrexate		IT				1		10.5	mg	10.5	3	31.5	1	8	31.5	1
pedi_ALL	5-9	2	High risk	2	Delayed Intensification	8	3	100	Cytarabine	75 mg/m2/dose IV or SC daily	IV		1			1	75	mg/m2	66.2177	8	529.742	1	8	529.742	0.882903
pedi_ALL	5-9	2	High risk	2	Maintenance	113	4	1	Vincristine	1.5 mg/m2/dose IV push (Max 2 mg)	IV		1				1.5	mg/m2	1.32435	3	3.97306	9	12	35.7576	0.882903
pedi_ALL	5-9	2	High risk	2	Maintenance	113	4	5	Prednisolone	20 mg/m2/dose PO BID	tab	1					20	mg/m2	17.6581	15	264.871	9	12	2383.84	0.882903
pedi_ALL	5-9	2	High risk	2	Maintenance	113	4	50	Mercaptopurine	50 mg/m2/dose PO daily (hs)	tab	1					50	mg/m2	44.1451	84	3708.19	9	12	33373.7	0.882903
pedi_ALL	5-9	2	High risk	2	Maintenance	113	4	11	Methotrexate		IT				1		10.5	mg	10.5	1	10.5	9	12	94.5	1
pedi_ALL	5-9	2	High risk	2	Maintenance	113	4	2.5	Methotrexate	20 mg/m2/dose PO	tab	1					20	mg/m2	17.6581	12	211.897	9	12	1907.07	0.882903
pedi_ALL	5-9	2	Relapse	3	Phase 1		5	1	Vincristine	1.5 mg/m2 IV push (max 2 mg)	IV		1				1.5	mg/m2	1.32435	4	5.29742	1	5	5.29742	0.882903
pedi_ALL	5-9	2	Relapse	3	Phase 1		5	10	Mitoxantrone	10 mg/m2 IV	IV		1				10	mg/m2	8.82903	2	17.6581	1	5	17.6581	0.882903
pedi_ALL	5-9	2	Relapse	3	Phase 1		5	10000	Asparaginase	10,000 unit/m2 IM	IM			1			10000	IU/m2	8829.03	6	52974.2	1	5	52974.2	0.882903
pedi_ALL	5-9	2	Relapse	3	Phase 1		5	11	Methotrexate		IT				1		10.5	mg	10.5	2	21	1	5	21	1
pedi_ALL	5-9	2	Relapse	3	Phase 1		5	2	Dexamethasone	20 mg/m2/day PO/IV	tab	1	1				20	mg/m2	17.6581	10	176.581	1	5	176.581	0.882903
pedi_ALL	5-9	2	Relapse	3	Phase 2		6	2	Dexamethasone	6 mg/m2/day PO BID	tab	1					6	mg/m2	5.29742	5	26.4871	1	4	26.4871	0.882903
pedi_ALL	5-9	2	Relapse	3	Phase 2		6	1	Vincristine	1.5 mg/m2 IV push (max 2 mg)	IV		1				1.5	mg/m2	1.32435	1	1.32435	1	4	1.32435	0.882903
pedi_ALL	5-9	2	Relapse	3	Phase 2		6	50	Methotrexate	1,000 mg/m2 IV drip	IV		1				1000	mg/m2	882.903	1	882.903	1	4	882.903	0.882903
pedi_ALL	5-9	2	Relapse	3	Phase 2		6	30	Leucovorin	15 mg/m2 IV	IV		1				15	mg/m2	13.2435	6	79.4612	1	4	79.4612	0.882903
pedi_ALL	5-9	2	Relapse	3	Phase 2		6	10000	Asparaginase	10,000 unit/m2 IM	IM			1			10000	IU/m2	8829.03	3	26487.1	1	4	26487.1	0.882903
pedi_ALL	5-9	2	Relapse	3	Phase 2		6	500	Cyclophosphamide	440 mg/m2 IV drip	IV		1				440	mg/m2	388.477	5	1942.39	1	4	1942.39	0.882903
pedi_ALL	5-9	2	Relapse	3	Phase 2		6	100	Etoposide	100 mg/m2 IV drip	IV		1				100	mg/m2	88.2903	5	441.451	1	4	441.451	0.882903
pedi_ALL	5-9	2	Relapse	3	Phase 2		6	11	Methotrexate		IT				1		10.5	mg	10.5	1	10.5	1	4	10.5	1
pedi_ALL	5-9	2	Relapse	3	Phase 3		7	2	Dexamethasone	6 mg/m2/day PO BID	tab	1					6	mg/m2	5.29742	5	26.4871	1	6	26.4871	0.882903
pedi_ALL	5-9	2	Relapse	3	Phase 3		7	1	Vincristine	1.5 mg/m2IV push (max 2 mg)	IV		1				1.5	mg/m2	1.32435	1	1.32435	1	6	1.32435	0.882903
pedi_ALL	5-9	2	Relapse	3	Phase 3		7	100	Cytarabine	3,000 mg IV drip	IV		1				3000	mg/m2	2648.71	8	21189.7	1	6	21189.7	0.882903
pedi_ALL	5-9	2	Relapse	3	Phase 3		7	10000	Asparaginase	10,000 unit/m2 IM	IM			1			10000	IU/m2	8829.03	5	44145.1	1	6	44145.1	0.882903
pedi_ALL	5-9	2	Relapse	3	Phase 3		7	50	Methotrexate	1,000 mg/m2 IV drip	IV		1				1000	mg/m2	882.903	1	882.903	1	6	882.903	0.882903
pedi_ALL	5-9	2	Relapse	3	Phase 3		7	30	Leucovorin	15 mg/m2 IV	IV		1				15	mg/m2	13.2435	6	79.4612	1	6	79.4612	0.882903
pedi_ALL	5-9	2	Relapse	3	Phase 3		7	11	Methotrexate		IT				1		10.5	mg	10.5	2	21	1	6	21	1
pedi_ALL	5-9	2	Relapse	4	Phase 1		5	1	Vincristine	1.5 mg/m2 IV push (max 2 mg)	IV		1				1.5	mg/m2	1.32435	4	5.29742	1	5	5.29742	0.882903
pedi_ALL	5-9	2	Relapse	4	Phase 1		5	10	Mitoxantrone	10 mg/m2 IV	IV		1				10	mg/m2	8.82903	2	17.6581	1	5	17.6581	0.882903
pedi_ALL	5-9	2	Relapse	4	Phase 1		5	10000	Asparaginase	10,000 unit/m2 IM	IM			1			10000	IU/m2	8829.03	6	52974.2	1	5	52974.2	0.882903
pedi_ALL	5-9	2	Relapse	4	Phase 1		5	11	Methotrexate		IT				1		10.5	mg	10.5	2	21	1	5	21	1
pedi_ALL	5-9	2	Relapse	4	Phase 1		5	2	Dexamethasone	20 mg/m2/day PO/IV	tab	1	1				20	mg/m2	17.6581	10	176.581	1	5	176.581	0.882903
pedi_ALL	5-9	2	Relapse	4	Phase 2		6	2	Dexamethasone	6 mg/m2/day PO BID	tab	1					6	mg/m2	5.29742	5	26.4871	1	4	26.4871	0.882903
pedi_ALL	5-9	2	Relapse	4	Phase 2		6	1	Vincristine	1.5 mg/m2 IV push (max 2 mg)	IV		1				1.5	mg/m2	1.32435	1	1.32435	1	4	1.32435	0.882903
pedi_ALL	5-9	2	Relapse	4	Phase 2		6	50	Methotrexate	1,000 mg/m2 IV drip	IV		1				1000	mg/m2	882.903	1	882.903	1	4	882.903	0.882903
pedi_ALL	5-9	2	Relapse	4	Phase 2		6	30	Leucovorin	15 mg/m2 IV	IV		1				15	mg/m2	13.2435	6	79.4612	1	4	79.4612	0.882903
pedi_ALL	5-9	2	Relapse	4	Phase 2		6	10000	Asparaginase	10,000 unit/m2 IM	IM			1			10000	IU/m2	8829.03	3	26487.1	1	4	26487.1	0.882903
pedi_ALL	5-9	2	Relapse	4	Phase 2		6	500	Cyclophosphamide	440 mg/m2 IV drip	IV		1				440	mg/m2	388.477	5	1942.39	1	4	1942.39	0.882903
pedi_ALL	5-9	2	Relapse	4	Phase 2		6	100	Etoposide	100 mg/m2 IV drip	IV		1				100	mg/m2	88.2903	5	441.451	1	4	441.451	0.882903
pedi_ALL	5-9	2	Relapse	4	Phase 2		6	11	Methotrexate		IT				1		10.5	mg	10.5	1	10.5	1	4	10.5	1
pedi_ALL	5-9	2	Relapse	4	Phase 3		7	2	Dexamethasone	6 mg/m2/day PO BID	tab	1					6	mg/m2	5.29742	5	26.4871	1	6	26.4871	0.882903
pedi_ALL	5-9	2	Relapse	4	Phase 3		7	1	Vincristine	1.5 mg/m2IV push (max 2 mg)	IV		1				1.5	mg/m2	1.32435	1	1.32435	1	6	1.32435	0.882903
pedi_ALL	5-9	2	Relapse	4	Phase 3		7	100	Cytarabine	3,000 mg IV drip	IV		1				3000	mg/m2	2648.71	8	21189.7	1	6	21189.7	0.882903
pedi_ALL	5-9	2	Relapse	4	Phase 3		7	10000	Asparaginase	10,000 unit/m2 IM	IM			1			10000	IU/m2	8829.03	5	44145.1	1	6	44145.1	0.882903
pedi_ALL	5-9	2	Relapse	4	Phase 3		7	50	Methotrexate	1,000 mg/m2 IV drip	IV		1				1000	mg/m2	882.903	1	882.903	1	6	882.903	0.882903
pedi_ALL	5-9	2	Relapse	4	Phase 3		7	30	Leucovorin	15 mg/m2 IV	IV		1				15	mg/m2	13.2435	6	79.4612	1	6	79.4612	0.882903
pedi_ALL	5-9	2	Relapse	4	Phase 3		7	11	Methotrexate		IT				1		10.5	mg	10.5	2	21	1	6	21	1
pedi_ALL	5-9	2	Relapse	4	Phase 4		8	100	Cytarabine	1,000 mg/m2 IV drip	IV		1				1000	mg/m2	882.903	5	4414.51	1		4414.51	0.882903
pedi_ALL	5-9	2	Relapse	3	Phase 5	16	9	2	Dexamethasone	6 mg/m2/day PO BID	tab	1					6	mg/m2	5.29742	5	26.4871	2	8	52.9742	0.882903
pedi_ALL	5-9	2	Relapse	3	Phase 5	16	9	1	Vincristine	1.5 mg /m2 IV push (max 2 mg)	IV		1				1.5	mg/m2	1.32435	1	1.32435	2	8	2.64871	0.882903
pedi_ALL	5-9	2	Relapse	3	Phase 5	16	9	50	Mercaptopurine	75 mg/m2 PO hs	tab	1					75	mg/m2	66.2177	42	2781.14	2	8	5562.29	0.882903
pedi_ALL	5-9	2	Relapse	3	Phase 5	16	9	2.5	Methotrexate	20 mg/m2 PO hs	tab	1					20	mg/m2	17.6581	4	70.6322	2	8	141.264	0.882903
pedi_ALL	5-9	2	Relapse	3	Phase 5	16	9	2.5	Methotrexate	25 mg/m2/dose PO	tab	1					25	mg/m2	22.0726	4	88.2903	2	8	176.581	0.882903
pedi_ALL	5-9	2	Relapse	3	Phase 5	16	9	500	Cyclophosphamide	300 mg/m2 IV drip	IV		1				300	mg/m2	264.871	2	529.742	2	8	1059.48	0.882903
pedi_ALL	5-9	2	Relapse	3	Phase 5	16	9	100	Etoposide	150 mg/m2 IV drip	IV		1				150	mg/m2	132.435	2	264.871	2	8	529.742	0.882903
pedi_ALL	5-9	2	Relapse	3	Phase 5	16	9	100	Cytarabine	50 mg/m2 IV/SC	IV		1			1	50	mg/m2	44.1451	8	353.161	2	8	706.322	0.882903
pedi_ALL	5-9	2	Relapse	3	Phase 5	16	9	11	Methotrexate		IT				1		10.5	mg	10.5	2	21	2	8	42	1
pedi_ALL	5-9	2	Relapse	3	Phase 6		10	2	Dexamethasone	6 mg/m2/day PO BID	tab	1					6	mg/m2	5.29742	5	26.4871	18	12	476.767	0.882903
pedi_ALL	5-9	2	Relapse	3	Phase 6		10	1	Vincristine	1.5 mg/m2 IV push (max 2 mg)	IV		1				1.5	mg/m2	1.32435	1	1.32435	18	12	23.8384	0.882903
pedi_ALL	5-9	2	Relapse	3	Phase 6		10	50	Mercaptopurine	75 mg/m2 PO	tab	1					75	mg/m2	66.2177	525	34764.3	1	12	34764.3	0.882903
pedi_ALL	5-9	2	Relapse	3	Phase 6		10	2.5	Methotrexate	20 mg/m2 PO	tab	1					20	mg/m2	17.6581	75	1324.35	1	12	1324.35	0.882903
pedi_ALL	5-9	2	Relapse	3	Phase 6		10	11	Methotrexate		IT				1		10.5	mg	10.5	6	63	1	12	63	1
pedi_ALL	10-14	3	High risk	2	Induction	5	0	1	Vincristine	1.5 mg/m2/dose IV push over 1 min (Max 2 mg)	IV		1				1.5	mg/m2	1.89627	4	7.58509	1	5	7.58509	1.26418
pedi_ALL	10-14	3	High risk	2	Induction	5	0	10	Doxorubicin	25 mg/m2/dose IV push	IV		1				25	mg/m2	31.6046	4	126.418	1	5	126.418	1.26418
pedi_ALL	10-14	3	High risk	2	Induction	5	0	10000	Asparaginase	10,000 IU/m2/dose IM	IM			1			10000	IU/m2	12641.8	6	75850.9	1	5	75850.9	1.26418
pedi_ALL	10-14	3	High risk	2	Induction	5	0	5	Prednisolone	30 mg/m2/dose PO BID (No max dose)	tab	1					30	mg/m2	37.9255	28	1061.91	1	5	1061.91	1.26418
pedi_ALL	10-14	3	High risk	2	Induction	5	0	11	Methotrexate		IT				1		10.5	mg	10.5	3	31.5	1	5	31.5	1
pedi_ALL	10-14	3	High risk	2	Consolidation	8	1	1	Vincristine	1.5 mg/m2/dose IV push	IV		1				1.5	mg/m2	1.89627	4	7.58509	1	8	7.58509	1.26418
pedi_ALL	10-14	3	High risk	2	Consolidation	8	1	50	Mercaptopurine	60 mg/m2/dose PO daily (hs)	tab	1					60	mg/m2	75.8509	28	2123.83	1	8	2123.83	1.26418
pedi_ALL	10-14	3	High risk	2	Consolidation	8	1	11	Methotrexate		IT				1		10.5	mg	10.5	4	42	1	8	42	1
pedi_ALL	10-14	3	High risk	2	Consolidation	8	1	100	Cytarabine	75 mg/m2/dose IV or SC daily	IV		1			1	75	mg/m2	94.8137	16	1517.02	1	8	1517.02	1.26418
pedi_ALL	10-14	3	High risk	2	Consolidation	8	1	10000	Asparaginase	25,000 IU/m2/dose IM	IM			1			25000	IU/m2	31604.6	4	126418	1	8	126418	1.26418
pedi_ALL	10-14	3	High risk	2	Consolidation	8	1	400	MESNA	250 mg/m2/dose IV drip in 15 minutes at hr 0, 4, 8 of CPM	IV		1				250	mg/m2	316.046	6	1896.27	1	8	1896.27	1.26418
pedi_ALL	10-14	3	High risk	2	Consolidation	8	1	500	Cyclophosphamide	1,000 mg/m2/dose IV	IV		1				1000	mg/m2	1264.18	2	2528.36	1	8	2528.36	1.26418
pedi_ALL	10-14	3	High risk	2	Interim Maintenance	9	2	1	Vincristine	1.5 mg/m2/dose IV push (Max 2 mg)	IV		1				1.5	mg/m2	1.89627	4	7.58509	1	9	7.58509	1.26418
pedi_ALL	10-14	3	High risk	2	Interim Maintenance	9	2	50	Methotrexate	5 gm/m2/dose IV infusion (No max dose)	IV		1				5000	gm/m2	6320.91	4	25283.6	1	9	25283.6	1.26418
pedi_ALL	10-14	3	High risk	2	Interim Maintenance	9	2	11	Methotrexate		IT				1		10.5	mg	10.5	2	21	1	9	21	1
pedi_ALL	10-14	3	High risk	2	Interim Maintenance	9	2	50	Mercaptopurine	25 mg/m2/dose PO daily (hs)	tab	1					25	mg/m2	31.6046	56	1769.85	1	9	1769.85	1.26418
pedi_ALL	10-14	3	High risk	2	Interim Maintenance	9	2	30	Leucovorin	15 mg/m2/dose PO/IV	IV						15	mg/m2	18.9627	24	455.106	1	9	455.106	1.26418
pedi_ALL	10-14	3	High risk	2	Delayed Intensification	8	3	1	Vincristine	1.5 mg/m2/dose IV push (Max 2 mg)	IV		1				1.5	mg/m2	1.89627	5	9.48137	1	8	9.48137	1.26418
pedi_ALL	10-14	3	High risk	2	Delayed Intensification	8	3	10	Doxorubicin	25 mg/m2/dose IV	IV		1				25	mg/m2	31.6046	3	94.8137	1	8	94.8137	1.26418
pedi_ALL	10-14	3	High risk	2	Delayed Intensification	8	3	2	Dexamethasone	5 mg/m2/dose PO BID	tab	1					5	mg/m2	6.32091	14	88.4927	1	8	88.4927	1.26418
pedi_ALL	10-14	3	High risk	2	Delayed Intensification	8	3	500	Cyclophosphamide	1,000 mg/m2/dose IV	IV		1				1000	mg/m2	1264.18	1	1264.18	1	8	1264.18	1.26418
pedi_ALL	10-14	3	High risk	2	Delayed Intensification	8	3	400	MESNA	250 mg/m2/dose IV drip	IV		1				250	mg/m2	316.046	3	948.137	1	8	948.137	1.26418
pedi_ALL	10-14	3	High risk	2	Delayed Intensification	8	3	40	Tioguanine	60 mg/m2/dose PO daily (hs)	tab	1					60	mg/m2	75.8509	14	1061.91	1	8	1061.91	1.26418
pedi_ALL	10-14	3	High risk	2	Delayed Intensification	8	3	10000	Asparaginase	10,000 IU/m2/dose IM	IM			1			10000	IU/m2	12641.8	4	50567.3	1	8	50567.3	1.26418
pedi_ALL	10-14	3	High risk	2	Delayed Intensification	8	3	11	Methotrexate		IT				1		10.5	mg	10.5	3	31.5	1	8	31.5	1
pedi_ALL	10-14	3	High risk	2	Delayed Intensification	8	3	100	Cytarabine	75 mg/m2/dose IV or SC daily	IV		1			1	75	mg/m2	94.8137	8	758.509	1	8	758.509	1.26418
pedi_ALL	10-14	3	High risk	2	Maintenance	113	4	1	Vincristine	1.5 mg/m2/dose IV push (Max 2 mg)	IV		1				1.5	mg/m2	1.89627	3	5.68882	9	12	51.1994	1.26418
pedi_ALL	10-14	3	High risk	2	Maintenance	113	4	5	Prednisolone	20 mg/m2/dose PO BID	tab	1					20	mg/m2	25.2836	15	379.255	9	12	3413.29	1.26418
pedi_ALL	10-14	3	High risk	2	Maintenance	113	4	50	Mercaptopurine	50 mg/m2/dose PO daily (hs)	tab	1					50	mg/m2	63.2091	84	5309.56	9	12	47786.1	1.26418
pedi_ALL	10-14	3	High risk	2	Maintenance	113	4	11	Methotrexate		IT				1		10.5	mg	10.5	1	10.5	9	12	94.5	1
pedi_ALL	10-14	3	High risk	2	Maintenance	113	4	2.5	Methotrexate	20 mg/m2/dose PO	tab	1					20	mg/m2	25.2836	12	303.404	9	12	2730.63	1.26418
pedi_ALL	10-14	3	Relapse	3	Phase 1		5	1	Vincristine	1.5 mg/m2 IV push (max 2 mg)	IV		1				1.5	mg/m2	1.89627	4	7.58509	1	5	7.58509	1.26418
pedi_ALL	10-14	3	Relapse	3	Phase 1		5	10	Mitoxantrone	10 mg/m2 IV	IV		1				10	mg/m2	12.6418	2	25.2836	1	5	25.2836	1.26418
pedi_ALL	10-14	3	Relapse	3	Phase 1		5	10000	Asparaginase	10,000 unit/m2 IM	IM			1			10000	IU/m2	12641.8	6	75850.9	1	5	75850.9	1.26418
pedi_ALL	10-14	3	Relapse	3	Phase 1		5	11	Methotrexate		IT				1		10.5	mg	10.5	2	21	1	5	21	1
pedi_ALL	10-14	3	Relapse	3	Phase 1		5	2	Dexamethasone	20 mg/m2/day PO/IV	tab	1	1				20	mg/m2	25.2836	10	252.836	1	5	252.836	1.26418
pedi_ALL	10-14	3	Relapse	3	Phase 2		6	2	Dexamethasone	6 mg/m2/day PO BID	tab	1					6	mg/m2	7.58509	5	37.9255	1	4	37.9255	1.26418
pedi_ALL	10-14	3	Relapse	3	Phase 2		6	1	Vincristine	1.5 mg/m2 IV push (max 2 mg)	IV		1				1.5	mg/m2	1.89627	1	1.89627	1	4	1.89627	1.26418
pedi_ALL	10-14	3	Relapse	3	Phase 2		6	50	Methotrexate	1,000 mg/m2 IV drip	IV		1				1000	mg/m2	1264.18	1	1264.18	1	4	1264.18	1.26418
pedi_ALL	10-14	3	Relapse	3	Phase 2		6	30	Leucovorin	15 mg/m2 IV	IV		1				15	mg/m2	18.9627	6	113.776	1	4	113.776	1.26418
pedi_ALL	10-14	3	Relapse	3	Phase 2		6	10000	Asparaginase	10,000 unit/m2 IM	IM			1			10000	IU/m2	12641.8	3	37925.5	1	4	37925.5	1.26418
pedi_ALL	10-14	3	Relapse	3	Phase 2		6	500	Cyclophosphamide	440 mg/m2 IV drip	IV		1				440	mg/m2	556.24	5	2781.2	1	4	2781.2	1.26418
pedi_ALL	10-14	3	Relapse	3	Phase 2		6	100	Etoposide	100 mg/m2 IV drip	IV		1				100	mg/m2	126.418	5	632.091	1	4	632.091	1.26418
pedi_ALL	10-14	3	Relapse	3	Phase 2		6	11	Methotrexate		IT				1		10.5	mg	10.5	1	10.5	1	4	10.5	1
pedi_ALL	10-14	3	Relapse	3	Phase 3		7	2	Dexamethasone	6 mg/m2/day PO BID	tab	1					6	mg/m2	7.58509	5	37.9255	1	6	37.9255	1.26418
pedi_ALL	10-14	3	Relapse	3	Phase 3		7	1	Vincristine	1.5 mg/m2IV push (max 2 mg)	IV		1				1.5	mg/m2	1.89627	1	1.89627	1	6	1.89627	1.26418
pedi_ALL	10-14	3	Relapse	3	Phase 3		7	100	Cytarabine	3,000 mg IV drip	IV		1				3000	mg/m2	3792.55	8	30340.4	1	6	30340.4	1.26418
pedi_ALL	10-14	3	Relapse	3	Phase 3		7	10000	Asparaginase	10,000 unit/m2 IM	IM			1			10000	IU/m2	12641.8	5	63209.1	1	6	63209.1	1.26418
pedi_ALL	10-14	3	Relapse	3	Phase 3		7	50	Methotrexate	1,000 mg/m2 IV drip	IV		1				1000	mg/m2	1264.18	1	1264.18	1	6	1264.18	1.26418
pedi_ALL	10-14	3	Relapse	3	Phase 3		7	30	Leucovorin	15 mg/m2 IV	IV		1				15	mg/m2	18.9627	6	113.776	1	6	113.776	1.26418
pedi_ALL	10-14	3	Relapse	3	Phase 3		7	11	Methotrexate		IT				1		10.5	mg	10.5	2	21	1	6	21	1
pedi_ALL	10-14	3	Relapse	4	Phase 1		5	1	Vincristine	1.5 mg/m2 IV push (max 2 mg)	IV		1				1.5	mg/m2	1.89627	4	7.58509	1	5	7.58509	1.26418
pedi_ALL	10-14	3	Relapse	4	Phase 1		5	10	Mitoxantrone	10 mg/m2 IV	IV		1				10	mg/m2	12.6418	2	25.2836	1	5	25.2836	1.26418
pedi_ALL	10-14	3	Relapse	4	Phase 1		5	10000	Asparaginase	10,000 unit/m2 IM	IM			1			10000	IU/m2	12641.8	6	75850.9	1	5	75850.9	1.26418
pedi_ALL	10-14	3	Relapse	4	Phase 1		5	11	Methotrexate		IT				1		10.5	mg	10.5	2	21	1	5	21	1
pedi_ALL	10-14	3	Relapse	4	Phase 1		5	2	Dexamethasone	20 mg/m2/day PO/IV	tab	1	1				20	mg/m2	25.2836	10	252.836	1	5	252.836	1.26418
pedi_ALL	10-14	3	Relapse	4	Phase 2		6	2	Dexamethasone	6 mg/m2/day PO BID	tab	1					6	mg/m2	7.58509	5	37.9255	1	4	37.9255	1.26418
pedi_ALL	10-14	3	Relapse	4	Phase 2		6	1	Vincristine	1.5 mg/m2 IV push (max 2 mg)	IV		1				1.5	mg/m2	1.89627	1	1.89627	1	4	1.89627	1.26418
pedi_ALL	10-14	3	Relapse	4	Phase 2		6	50	Methotrexate	1,000 mg/m2 IV drip	IV		1				1000	mg/m2	1264.18	1	1264.18	1	4	1264.18	1.26418
pedi_ALL	10-14	3	Relapse	4	Phase 2		6	30	Leucovorin	15 mg/m2 IV	IV		1				15	mg/m2	18.9627	6	113.776	1	4	113.776	1.26418
pedi_ALL	10-14	3	Relapse	4	Phase 2		6	10000	Asparaginase	10,000 unit/m2 IM	IM			1			10000	IU/m2	12641.8	3	37925.5	1	4	37925.5	1.26418
pedi_ALL	10-14	3	Relapse	4	Phase 2		6	500	Cyclophosphamide	440 mg/m2 IV drip	IV		1				440	mg/m2	556.24	5	2781.2	1	4	2781.2	1.26418
pedi_ALL	10-14	3	Relapse	4	Phase 2		6	100	Etoposide	100 mg/m2 IV drip	IV		1				100	mg/m2	126.418	5	632.091	1	4	632.091	1.26418
pedi_ALL	10-14	3	Relapse	4	Phase 2		6	11	Methotrexate		IT				1		10.5	mg	10.5	1	10.5	1	4	10.5	1
pedi_ALL	10-14	3	Relapse	4	Phase 3		7	2	Dexamethasone	6 mg/m2/day PO BID	tab	1					6	mg/m2	7.58509	5	37.9255	1	6	37.9255	1.26418
pedi_ALL	10-14	3	Relapse	4	Phase 3		7	1	Vincristine	1.5 mg/m2IV push (max 2 mg)	IV		1				1.5	mg/m2	1.89627	1	1.89627	1	6	1.89627	1.26418
pedi_ALL	10-14	3	Relapse	4	Phase 3		7	100	Cytarabine	3,000 mg IV drip	IV		1				3000	mg/m2	3792.55	8	30340.4	1	6	30340.4	1.26418
pedi_ALL	10-14	3	Relapse	4	Phase 3		7	10000	Asparaginase	10,000 unit/m2 IM	IM			1			10000	IU/m2	12641.8	5	63209.1	1	6	63209.1	1.26418
pedi_ALL	10-14	3	Relapse	4	Phase 3		7	50	Methotrexate	1,000 mg/m2 IV drip	IV		1				1000	mg/m2	1264.18	1	1264.18	1	6	1264.18	1.26418
pedi_ALL	10-14	3	Relapse	4	Phase 3		7	30	Leucovorin	15 mg/m2 IV	IV		1				15	mg/m2	18.9627	6	113.776	1	6	113.776	1.26418
pedi_ALL	10-14	3	Relapse	4	Phase 3		7	11	Methotrexate		IT				1		10.5	mg	10.5	2	21	1	6	21	1
pedi_ALL	10-14	3	Relapse	4	Phase 4		8	100	Cytarabine	1,000 mg/m2 IV drip	IV		1				1000	mg/m2	1264.18	5	6320.91	1		6320.91	1.26418
pedi_ALL	10-14	3	Relapse	3	Phase 5	16	9	2	Dexamethasone	6 mg/m2/day PO BID	tab	1					6	mg/m2	7.58509	5	37.9255	2	8	75.8509	1.26418
pedi_ALL	10-14	3	Relapse	3	Phase 5	16	9	1	Vincristine	1.5 mg /m2 IV push (max 2 mg)	IV		1				1.5	mg/m2	1.89627	1	1.89627	2	8	3.79255	1.26418
pedi_ALL	10-14	3	Relapse	3	Phase 5	16	9	50	Mercaptopurine	75 mg/m2 PO hs	tab	1					75	mg/m2	94.8137	42	3982.17	2	8	7964.35	1.26418
pedi_ALL	10-14	3	Relapse	3	Phase 5	16	9	2.5	Methotrexate	20 mg/m2 PO hs	tab	1					20	mg/m2	25.2836	4	101.135	2	8	202.269	1.26418
pedi_ALL	10-14	3	Relapse	3	Phase 5	16	9	2.5	Methotrexate	25 mg/m2/dose PO	tab	1					25	mg/m2	31.6046	4	126.418	2	8	252.836	1.26418
pedi_ALL	10-14	3	Relapse	3	Phase 5	16	9	500	Cyclophosphamide	300 mg/m2 IV drip	IV		1				300	mg/m2	379.255	2	758.509	2	8	1517.02	1.26418
pedi_ALL	10-14	3	Relapse	3	Phase 5	16	9	100	Etoposide	150 mg/m2 IV drip	IV		1				150	mg/m2	189.627	2	379.255	2	8	758.509	1.26418
pedi_ALL	10-14	3	Relapse	3	Phase 5	16	9	100	Cytarabine	50 mg/m2 IV/SC	IV		1			1	50	mg/m2	63.2091	8	505.673	2	8	1011.35	1.26418
pedi_ALL	10-14	3	Relapse	3	Phase 5	16	9	11	Methotrexate		IT				1		10.5	mg	10.5	2	21	2	8	42	1
pedi_ALL	10-14	3	Relapse	3	Phase 6		10	2	Dexamethasone	6 mg/m2/day PO BID	tab	1					6	mg/m2	7.58509	5	37.9255	18	12	682.658	1.26418
pedi_ALL	10-14	3	Relapse	3	Phase 6		10	1	Vincristine	1.5 mg/m2 IV push (max 2 mg)	IV		1				1.5	mg/m2	1.89627	1	1.89627	18	12	34.1329	1.26418
pedi_ALL	10-14	3	Relapse	3	Phase 6		10	50	Mercaptopurine	75 mg/m2 PO	tab	1					75	mg/m2	94.8137	525	49777.2	1	12	49777.2	1.26418
pedi_ALL	10-14	3	Relapse	3	Phase 6		10	2.5	Methotrexate	20 mg/m2 PO	tab	1					20	mg/m2	25.2836	75	1896.27	1	12	1896.27	1.26418
pedi_ALL	10-14	3	Relapse	3	Phase 6		10	11	Methotrexate		IT				1		10.5	mg	10.5	6	63	1	12	63	1

## Sheet: Body Surface Area
											Body Surface Area
											The Mosteller formula			The Dubois formula			The Haycock formula			The Gehan formula			The Boyd formula
										AGE	Boy	Girl	Both	Boy	Girl	Both	Boy	Girl	Both	Boy	Girl	Both	Boy	Girl	Both
										1	0.450167	0.432061	0.441131	0.43323	0.415445	0.424343	0.456147	0.437892	0.447042	0.469101	0.450667	0.459907	0.471961	0.452996	0.462509
										2	0.548521	0.526676	0.537629	0.534521	0.513414	0.523986	0.55308	0.53086	0.542006	0.567502	0.545218	0.556397	0.570167	0.547004	0.558633
										3	0.622097	0.603485	0.612808	0.610982	0.592671	0.601836	0.625343	0.60656	0.615972	0.640713	0.621874	0.631315	0.642846	0.623486	0.633193
										4	0.688393	0.557909	0.626275	0.679742	0.56703	0.626407	0.690576	0.551547	0.624176	0.706611	0.569645	0.641342	0.708348	0.558076	0.636575
										5	0.752909	0.734161	0.743558	0.747679	0.729693	0.738703	0.753609	0.734453	0.744056	0.770319	0.751259	0.760814	0.77102	0.751198	0.761139
										6	0.817262	0.804094	0.810694	0.814598	0.802585	0.808607	0.816922	0.80317	0.810063	0.83405	0.820488	0.827286	0.834187	0.819746	0.826986
										7	0.886371	0.877927	0.882152	0.885383	0.87711	0.881248	0.885458	0.876905	0.881185	0.902741	0.894235	0.898492	0.902835	0.89412	0.898482
										8	0.954026	0.947179	0.950603	0.954567	0.947375	0.950971	0.95263	0.94592	0.949276	0.969935	0.963197	0.966567	0.969947	0.963332	0.966641
										9	1.02442	1.03059	1.02751	1.02549	1.03182	1.02866	1.02304	1.02918	1.02611	1.04009	1.04621	1.04315	1.0405	1.0466	1.04355
										10	1.09805	1.11476	1.1064	1.09959	1.11823	1.10891	1.09677	1.11264	1.1047	1.11342	1.12948	1.12145	1.11416	1.12924	1.12171
										11	1.1731	1.19975	1.18643	1.17631	1.20613	1.19121	1.17138	1.19666	1.18403	1.18771	1.21326	1.20049	1.18796	1.21188	1.19993
										12	1.25845	1.2785	1.26848	1.26462	1.28658	1.2756	1.25575	1.27501	1.26539	1.27176	1.29112	1.28144	1.27069	1.28906	1.27988
										13	1.32814	1.34754	1.33791	1.34172	1.35622	1.34904	1.32235	1.34414	1.33331	1.33879	1.35958	1.34925	1.33383	1.35727	1.34561
	Children									14	1.44148	1.40191	1.4217	1.45517	1.4103	1.43271	1.43626	1.39893	1.41761	1.45135	1.41368	1.43253	1.44625	1.41149	1.42889
										15	1.52122	1.43521	1.47825	1.53672	1.44235	1.48946	1.51563	1.43302	1.47439	1.52992	1.44714	1.4886	1.52359	1.44556	1.4847
										16	1.58319	1.45451	1.51892	1.60063	1.46049	1.53043	1.57706	1.45296	1.51517	1.59077	1.46665	1.52886	1.58309	1.46562	1.52464
										17	1.62115	1.46411	1.54278	1.63816	1.46953	1.55371	1.61545	1.46288	1.53944	1.62851	1.47635	1.5527	1.62079	1.4756	1.54867
										18	1.64514	1.46927	1.55747	1.66066	1.47435	1.56743	1.64029	1.46823	1.55467	1.65274	1.48158	1.56756	1.64561	1.48098	1.56395
										19	1.65539	1.47297	1.56448	1.67004	1.47751	1.57371	1.65101	1.47221	1.56207	1.66315	1.48542	1.57474	1.65639	1.4851	1.57147
										Average Thai population
										Male			1.79999			1.79265			1.80692			1.81304
										Female			1.58218			1.57011			1.58993			1.59887
														1) The Mosteller formula					2) The Dubois formula
														Aged Gr	1	2	3	4	Aged Gr	1	2	3	4
															0-4 yrs	5-9 yrs	10-14 yr	15-19 yr		0-4 yrs	5-9 yrs	10-14 yr	15-19 yr
														BSA	0.554461	0.882903	1.26418	1.53238	BSA	0.544143	0.881637	1.27149	1.54295
														weight	12.425	23.54	39.305	52.135	weight	12.425	23.54	39.305	52.135
														high	89.1687	119.49	146.575	162.17	high	89.1687	119.49	146.575	162.17
														3) The Haycock formula					4) The Boyd formula
														Aged Gr	1	2	3	4	Aged Gr	1	2	3	4
															0-4 yrs	5-9 yrs	10-14 yr	15-19 yr		0-4 yrs	5-9 yrs	10-14 yr	15-19 yr
														BSA	0.557299	0.882138	1.26101	1.52915	BSA	0.57224	0.899262	1.27703	1.54249
														weight	12.425	23.54	39.305	52.135	weight	12.425	23.54	39.305	52.135
		Age	Boy		Girl		Both Sex							high	89.1687	119.49	146.575	162.17	high	89.1687	119.49	146.575	162.17
			Weight (kg)	Height (cm)	Weight (kg)	Height (cm)	Weight (kg)	Height (cm)						5) The Haycock formula
		1	9.65	75.6	9.1	73.85	9.375	74.725						Aged Gr	1	2	3	4
		2	12.45	87	11.7	85.35	12.075	86.175							0-4 yrs	5-9 yrs	10-14 yr	15-19 yr
		3	14.65	95.1	14	93.65	14.325	94.375						BSA	0.572728	0.899361	1.27521	1.53869
		4	16.75	101.85	11.1	100.95	13.925	101.4						weight	12.425	23.54	39.305	52.135
		5	18.8	108.55	18.05	107.5	18.425	108.025						high	89.1687	119.49	146.575	162.17
		6	21	114.5	20.4	114.1	20.7	114.3
		7	23.55	120.1	23.2	119.6	23.375	119.85
		8	26.15	125.3	25.9	124.7	26.025	125					Age	Aged Gr			BSA			Weight	Height
		9	29.05	130.05	29.3	130.5	29.175	130.275							Formula 1	Formula 2	Formula 3	Formula 4	Formula 5
		10	32.2	134.8	32.75	136.6	32.475	135.7					0-4 yr	1	0.554461	0.544143	0.557299	0.57224	0.572728	12.425	89.1687
		11	35.4	139.95	36.3	142.75	35.85	141.35					5-9 yr	2	0.882903	0.881637	0.882138	0.899262	0.899361	23.54	119.49
		12	39.05	146	39.8	147.85	39.425	146.925					10-14 yr	3	1.26418	1.27149	1.26101	1.27703	1.27521	39.305	146.575
		13	41.6	152.65	43.05	151.85	42.325	152.25					15-19 yr	4	1.53238	1.54295	1.52915	1.54249	1.53869	52.135	162.17
		14	47.15	158.65	45.75	154.65	46.45	156.65
		15	51	163.35	47.55	155.95	49.275	159.65
		16	54	167.1	48.65	156.55	51.325	161.825
		17	56.05	168.8	49.2	156.85	52.625	162.825
		18	57.5	169.45	49.5	157	53.5	163.225
		19	58.15	169.65	49.75	157	53.95	163.325
Sources: Weight and heigh of Thai children [Report on the Thai population Health: 2000. Ministry of Public Health] (in Thai) [Internet]. Available from: https://www.hiso.or.th/hiso/picture/reportHealth/report/report6.pdf (last accessed 9 May 2020)
Mosteller R. Simplified Calculation of Body-Surface Area. N Engl J Med. 1987 Oct 22;317(17):1098–1098.
		Average Thai	Weight (kg)	Height (cm)
		Male	68.83	169.46
		Female	57.4	157
ตารางแสดงน้ำหนักและส่วนสูงที่ควรจะเป็นในช่วงอายุ 0-19 ปีตามเกณฑ์มาตรฐานการเจริญเติบโตของเพศชายและเพศหญิง (อ้างอิงจาก กรมอนามัย กระทรวงสาธารณสุข 2543)

## Sheet: Prices
INN	Formulation	Form	strength	Units per pack	mg (or units)	Year	Price local currency	Local currency	Exchange rate	Price USD	Price per mg	Notes			price_mg_USD_2017	price_mg_USD_2021
Asparaginase	ASPARAGINASE VIAL DRY 0.01 M	vial	10000	1	10000	2019	1675	THB	32.3102	51.8412	0.00518412	Prices exctracted in 2019. Checked again in 2020, no change.		Asparaginase	0.0049021	0.0054326
Cyclophosphamide	CYCLOPHOSPHAMIDE VIAL DRY 1 G	vial	1000	1	1000	2019	422.65	THB	32.3102	13.081	0.013081	Prices exctracted in 2019. Checked again in 2020, no change.		Cyclophosphamide	0.0094528	0.0104758
Cyclophosphamide	CYCLOPHOSPHAMIDE VIAL DRY 200 MG	vial	200	1	200	2019	87.74	THB	32.3102	2.71555	0.0135777	Prices exctracted in 2019. Checked again in 2020, no change.		Cytarabine	0.0389176	0.0431291
Cytarabine	CYTARABINE VIAL 1 G /10ML (10 ML)	vial	1000	1	1000	2018	878.81	THB	32.3102	27.1991	0.0271991			Doxorubicin	0.285395	0.31628
Cytarabine	CYTARABINE VIAL 100 MG (1 ML)	vial	100	1	100	2018	128.87	THB	32.3102	3.98852	0.0398852			Etoposide	0.0563812	0.0624826
Cytarabine	CYTARABINE VIAL 100 MG /ML (20 ML)	vial	2000	1	2000	2018	2825.03	THB	32.3102	87.4345	0.0437173			Mercaptopurine	0.0147035	0.0162947
Cytarabine	CYTARABINE VIAL 20 MG /ML (5 ML)	vial	100	1	100	2018	205.23	THB	32.3102	6.35186	0.0635186			Methotrexate IV	0.0457699	0.050723
Cytarabine	CYTARABINE VIAL 500 MG (5 ML)	vial	500	1	500	2018	508.25	THB	32.3102	15.7303	0.0314606			Methotrexate tab	0.0328201	0.0363718
Doxorubicin	Doxorubicin hydrochloride sterile sol 10 mg / 5 ml	vial	10	1	10	2019	101	THB	32.3102	3.12595	0.312595			Mitoxantrone	10.3329	11.4524
Doxorubicin	Doxorubicin hydrochloride sterile sol 50 mg / 25 ml	vial	50	1	50	2019	321	THB	32.3102	9.93494	0.198699			Tioguanine	0.0553137	0.0612996
Etoposide	Etoposide sterile sol (as base) 20 mg / ml (5 ml)	vial	100	1	100	2019	321	THB	32.3102	9.93494	0.0993494			Vincristine	4.05851	4.49822
Mercaptopurine	MERCAPTOPURINE TAB 50 MG (25 tab)	tab	50	25	1250	2018	856	THB	32.3102	26.4932	0.0211945
Mercaptopurine	MERCAPTOPURINE TAB 50 MG (100 tab)	tab	50	100	5000	2018	1600	THB	32.3102	49.5199	0.00990399			Dexamethasone	0.0070022	0.0077608
MESNA	Mesna 400mg/4ml Injection	vial	400	1	400	2019	8.7	RM	3.9055	2.22763	0.00556907	We could not find the price for MESNA in Thailand so we used the price published in the Philippines (https://dpri.doh.gov.ph/download/2019%20DPRI%20Fourth%20Edition.pdf, accessed 10 May 2020)		Leucovorin	0.20387	0.225957
Methotrexate	Methotrexate sterile sol (as sodium) 50 mg / 2 ml, (2 ml)	vial	50	1	50	2019	160	THB	32.3102	4.95199	0.0990399			MESNA	0.0077992	0.007695
Methotrexate	Methotrexate tab (as base or sodium) 2.5 mg	tab	2.5	100	250	2019	590.11	THB	32.3102	18.2639	0.0730555			Prednisolone	0.0020363	0.0022569
Tioguanine	TIOGUANINE TAB 40 MG	tab	40	25	1000	2018	1890	THB	32.3102	58.4954	0.0584954
Vincristine	Vincristine sulfate sterile sol 1 mg / ml (1 ml)	vial	1	1	1	2019	140.17	THB	32.3102	4.33826	4.33826
Dexamethasone	Dexamethasone tab 0.5 mg	tab	0.5	1000	500	2019	120.91	THB	32.3102	3.74216	0.00748432
Leucovorin	Calcium folinate (leucovorin calcium) sterile sol 10 mg/ml (5 ml)	vial	50	1	50	2019	352.03	THB	32.3102	10.8953	0.217906
Mitoxantrone	Mitoxantrone hydrochloride sterile sol 10 mg/5 ml	vial	10	1	10	2019	3954.72	THB	32.3102	122.398	12.2398
Mitoxantrone	Mitoxantrone hydrochloride sterile sol 20 mg / 10 ml	vial	20	1	20	2019	6364.36	THB	32.3102	196.977	9.84883
Prednisolone	Prednisolone tab 5 mg	tab	5	500	2500	2019	175.81	THB	32.3102	5.44131	0.00217652
Source: Pharmaceutical Information Center Ministry of Public Health as announced on December 9, 2019
http://dmsic.moph.go.th/index/drugsearch/3
Exchange rates	Official exchange rate (LCU per US$, period average)
Source: https://data.worldbank.org/indicator/PA.NUS.FCRF (accessed 29 May 2020) 2020 data not yet available, we used 2019
Thailand	Inflation (%)
2017	0.67
2018	1.06
2019	0.71
2020	-1.06	*forecasted
2021	0.56	*forecasted
Source: https://www.statista.com/statistics/332274/inflation-rate-in-thailand/ (accessed 28 May 2020)

## Sheet: Sensitivity analysis
Sensitivity analysis						Total health expenditure (in million constant (2017) US$)
1) Relapse 50%, relapse 0.5 SR: 0.5 HR	Diagnosed	Undiagnosed				17054.7
Total expenditure (US$)	1015410	1701286
Percentage of total health budget (%)	5.95385e-05	9.97547e-05
Asparaginase (smallest units)	5631.79	9435.78
Mercaptopurine (smallest units)	268192	449350
2) Incidence UB	Diagnosed	Undiagnosed
Total expenditure (US$)	1117398	2031973
Percentage of total health budget (%)	6.55185e-05	0.000119145
Asparaginase (smallest units)	6323.39	11480.4
Mercaptopurine (smallest units)	306075	557666
3) Incidence UB, relapse 50%	Diagnosed	Undiagnosed
Total expenditure (US$)	1362849	2479242
Percentage of total health budget (%)	7.99105e-05	0.00014537
Asparaginase (smallest units)	7726.48	14037.1
Mercaptopurine (smallest units)	331720	604396
4) Wastage, additional 20% total volume for vial formulations	Diagnosed	Undiagnosed	Additional expenditure	Additional expenditure
Total expenditure (US$)	938391	1572239	123439	206817
Percentage of total health budget (%)	5.50225e-05	9.21881e-05
Asparaginase (smallest units)	5528.58	9262.81
4) Wastage, additional 40% total volume for vial formulations	Diagnosed	Undiagnosed	Additional expenditure	Additional expenditure
Total expenditure (US$)	1061828	1779053	246876	413631
Percentage of total health budget (%)	6.22602e-05	0.000104315
Asparaginase (smallest units)	6450.01	10806.6
